# Supplementary material for: Inflammatory Drivers of Cardiovascular Disease: Molecular Characterization of Senescent Coronary Vascular Smooth Muscle Cells
Source: Front Physiol. 2020 May 25;11:520. doi: 10.3389/fphys.2020.00520 (PMC7261939; doi:10.3389/fphys.2020.00520)
Supplement: TABLE S1 — Proteomics dataset of NS vs RS VSMCs. [file Data_Sheet_1.XLSX]

## Sheet: FA 61-19_Gel1_filtered_imputate
LFQ intensity Gel1_Spur-1	LFQ intensity Gel1_Spur-2	LFQ intensity Gel1_Spur-3	LFQ intensity Gel1_Spur-4	LFQ intensity Gel1_Spur-5	LFQ intensity Gel1_Spur-6	C: Student's T-test Significant non-Sen_Sen	N: Peptides	N: Razor + unique peptides	N: Unique peptides	N: Sequence coverage [%]	N: Mol. weight [kDa]	N: Score	N: -Log Student's T-test p-value non-Sen_Sen	N: Student's T-test Difference non-Sen_Sen	N: Mean non-Sen	N: Mean Sen	N: Mean Sen_x-y_Mean non-Sen	T: Protein IDs	T: Majority protein IDs	T: Protein names	T: Gene names	T: id
16.4671	14.0101	17.7169	24.712	25.1122	22.7941	+	33	33	27	32.6	141.48	79.951	2.47586	-8.14143	16.0647	24.2061	8.14143	P08183	P08183	Multidrug resistance protein 1	ABCB1	1098
21.1568	15.6313	13.9203	24.7498	24.3302	25.6278	+	25	25	25	58.2	62.916	204.67	1.64621	-7.99978	16.9028	24.9026	7.99978	P00750	P00750	Tissue-type plasminogen activator;Tissue-type plasminogen activator chain A;Tissue-type plasminogen activator chain B	PLAT	927
19.4945	16.6835	19.0798	23.9431	24.4044	24.4557	+	17	17	17	62.2	42.644	163.57	2.55465	-5.84851	18.4192	24.2677	5.84851	P12277	P12277	Creatine kinase B-type	CKB	1238
18.333	15.0867	19.0422	21.692	23.7452	24.0874	+	7	7	7	85.8	11.776	14.776	1.78514	-5.68756	17.4873	23.1749	5.68756	P35754	P35754	Glutaredoxin-1	GLRX	1729
18.6188	19.0648	18.2904	25.48	23.3074	22.8965	+	10	10	10	45	30.748	46.32	2.4867	-5.23663	18.658	23.8947	5.23662	P01584	P01584	Interleukin-1 beta	IL1B	948
16.6591	17.8174	17.5789	21.9827	21.1704	23.0816	+	38	38	38	46.2	99.984	323.31	2.70419	-4.72644	17.3518	22.0782	4.72644	O76074	O76074	cGMP-specific 3,5-cyclic phosphodiesterase	PDE5A	744
16.8527	16.6682	19.2603	21.5975	21.4844	23.0549	+	5	5	5	12.7	54.639	13.803	1.98565	-4.45184	17.5938	22.0456	4.45184	Q9NRA2	Q9NRA2	Sialin	SLC17A5	5259
18.7456	17.3999	18.8289	23.6626	22.1948	22.4162	+	22	22	21	22	143.69	58.921	2.61559	-4.4331	18.3248	22.7579	4.43311	O43520;Q8TF62	O43520	Phospholipid-transporting ATPase IC	ATP8B1	481
14.9805	18.2387	20.445	22.7052	21.7415	22.0836		15	6	6	50.3	33.064	10.506	1.249	-4.28872	17.8881	22.1768	4.28872	P12235	P12235	ADP/ATP translocase 1	SLC25A4	1232
17.1373	16.7961	13.4891	21.6123	18.4864	19.8735	+	17	17	17	45.8	46.596	97.968	1.32867	-4.18318	15.8075	19.9907	4.18318	P05120	P05120	Plasminogen activator inhibitor 2	SERPINB2	1016
17.2015	18.639	18.1406	21.6698	22.778	20.9037	+	5	5	5	51	11.999	6.3147	2.27561	-3.79016	17.9937	21.7838	3.79016	P61457	P61457	Pterin-4-alpha-carbinolamine dehydratase	PCBD1	2264
20.6896	19.0638	19.0476	23.692	24.7202	21.4828	+	6	6	6	3.5	186.49	1.8878	1.54955	-3.69801	19.6003	23.2983	3.69801	Q15058	Q15058	Kinesin-like protein KIF14	KIF14	2939
20.188	20.1047	20.4829	24.5066	23.3471	23.9718	+	10	10	10	24	59.687	21.523	3.31632	-3.68329	20.2585	23.9418	3.68329	P15848	P15848	Arylsulfatase B	ARSB	1308
15.2357	15.8813	16.7598	16.8306	20.0996	21.8141		3	3	1	35.3	15.328	10.969	1.11559	-3.62252	15.9589	19.5814	3.62252	P84243;Q6NXT2;Q16695;P68431	P84243;Q6NXT2;Q16695;P68431	Histone H3.3;Histone H3.3C;Histone H3.1t;Histone H3.1	H3F3A;H3F3C;HIST3H3;HIST1H3A	2447
26.6326	25.9717	25.4818	30.4316	30.0593	28.0989	+	42	42	42	64.5	77.328	287.66	1.93042	-3.50127	26.0287	29.53	3.50127	P21980	P21980	Protein-glutamine gamma-glutamyltransferase 2	TGM2	1438
23.6977	23.5409	23.7772	27.3019	27.2909	26.8771	+	8	8	8	33.5	25.437	59.663	4.62289	-3.48472	23.6719	27.1566	3.48472	Q9UM22	Q9UM22	Mammalian ependymin-related protein 1	EPDR1	5729
20.3355	21.2868	16.0504	23.4773	24.0058	20.5413		6	6	5	18.1	57.011	22.045	0.825178	-3.45056	19.2242	22.6748	3.45056	O95497	O95497	Pantetheinase	VNN1	850
22.6615	21.8684	21.3101	22.1035	26.8129	26.8682		5	5	5	67.7	10.438	69.03	0.953589	-3.31485	21.9467	25.2615	3.31485	Q9H299	Q9H299	SH3 domain-binding glutamic acid-rich-like protein 3	SH3BGRL3	4998
18.4079	17.8734	18.3689	20.5459	21.8075	22.1247	+	4	4	4	52.2	7.9331	9.7168	2.51382	-3.27592	18.2168	21.4927	3.27592	P56385	P56385	ATP synthase subunit e, mitochondrial	ATP5I	2187
21.0581	19.6789	21.5928	23.9361	23.9091	24.2998	+	23	23	23	30.3	100.29	66.662	2.30264	-3.27169	20.7766	24.0483	3.27169	O76024	O76024	Wolframin	WFS1	740
20.1365	21.0419	22.9923	23.6714	24.6588	25.1337	+	14	14	14	86.9	20.159	31.637	1.51307	-3.09776	21.3902	24.488	3.09776	P02511	P02511	Alpha-crystallin B chain	CRYAB	959
20.611	20.421	21.5059	25.4792	23.866	22.4283	+	11	5	5	13.5	555.61	21.877	1.51006	-3.07854	20.846	23.9245	3.07854	P58107	P58107	Epiplakin	EPPK1	2205
19.8383	18.5861	17.635	19.5717	23.2066	22.4621		2	2	2	30.4	7.8409	39.592	1.12519	-3.06028	18.6865	21.7468	3.06028	P62857	P62857	40S ribosomal protein S28	RPS28	2338
18.4795	18.5495	18.794	22.4565	21.5506	20.6787	+	6	6	6	17.1	54.066	7.717	2.31825	-2.95425	18.6077	21.5619	2.95425	Q9BTY2	Q9BTY2	Plasma alpha-L-fucosidase	FUCA2	4764
22.2282	22.297	22.2654	24.4574	25.342	25.8054	+	28	28	26	39.8	96.412	155.85	2.75447	-2.93807	22.2635	25.2016	2.93807	Q93050	Q93050	V-type proton ATPase 116 kDa subunit a isoform 1	ATP6V0A1	4263
20.925	20.6941	19.43	23.233	22.7615	23.7719	+	5	5	5	29.7	22.324	10.752	2.21426	-2.90579	20.3497	23.2555	2.90579	P62341	P62341	Selenoprotein T	SELT	2316
19.4068	20.8371	21.4245	25.5757	24.284	20.4902		16	16	16	41.5	46.53	24.035	0.817251	-2.89383	20.5561	23.45	2.89383	P00966	P00966	Argininosuccinate synthase	ASS1	930
21.4357	21.4172	17.7977	23.0328	22.1139	23.981		11	11	11	39.8	43.585	37.586	1.00096	-2.82575	20.2168	23.0426	2.82575	O75521	O75521	Enoyl-CoA delta isomerase 2, mitochondrial	ECI2	679
21.8852	21.0003	22.2047	23.7509	25.4079	24.3612	+	6	6	6	47.6	11.428	31.641	2.01771	-2.80992	21.6967	24.5067	2.80992	O75964	O75964	ATP synthase subunit g, mitochondrial	ATP5L	735
19.2475	19.4819	17.8815	21.6672	21.7013	21.6712	+	3	3	3	12.5	24.81	4.1098	2.30987	-2.8096	18.8703	21.6799	2.8096	O43760	O43760	Synaptogyrin-2	SYNGR2	514
15.847	17.6259	15.3268	18.4246	17.9857	20.7133		4	4	4	13.5	57.1	15.708	1.19092	-2.77465	16.2666	19.0412	2.77465	P43005	P43005	Excitatory amino acid transporter 3	SLC1A1	1837
18.7201	19.067	19.0762	20.9398	21.7349	22.4505	+	6	6	6	18.3	54.539	15.131	2.43622	-2.75398	18.9544	21.7084	2.75398	Q9UGQ3	Q9UGQ3	Solute carrier family 2, facilitated glucose transporter member 6	SLC2A6	5594
20.0303	17.1477	17.9324	19.9521	21.04	22.2572		10	10	10	16.8	62.253	11.109	1.17251	-2.71298	18.3701	21.0831	2.71298	Q5T9L3	Q5T9L3	Protein wntless homolog	WLS	3290
18.8207	17.9536	17.581	16.1123	23.6072	22.7687		6	6	6	70.8	8.0061	12.041	0.492599	-2.71098	18.1184	20.8294	2.71098	Q9UBI6	Q9UBI6	Guanine nucleotide-binding protein G(I)/G(S)/G(O) subunit gamma-12	GNG12	5540
18.5699	17.5635	17.904	23.9317	19.3611	18.8193		18	18	18	16.9	167.55	93.181	0.750116	-2.69159	18.0125	20.7041	2.6916	P08572	P08572	Collagen alpha-2(IV) chain;Canstatin	COL4A2	1112
25.1844	25.0137	25.6498	30.2035	27.6633	26.0469		102	102	102	56.9	262.62	323.31	1.03098	-2.68861	25.2826	27.9712	2.68861	P02751	P02751	Fibronectin;Anastellin;Ugl-Y1;Ugl-Y2;Ugl-Y3	FN1	963
17.5236	15.5307	17.0745	18.884	20.7491	18.4921	+	1	1	1	5.7	20.778	1.7845	1.35222	-2.66547	16.7096	19.3751	2.66547	A6NI15	A6NI15	Mesogenin-1	MSGN1	33
18.7025	18.2576	20.8164	21.0839	22.2948	22.3857	+	8	8	8	27.9	58.314	45.832	1.38942	-2.66266	19.2588	21.9214	2.66266	Q9HAT2	Q9HAT2	Sialate O-acetylesterase	SIAE	5132
18.1328	16.2095	20.5192	20.4445	21.9525	20.3561		6	6	6	22.1	53.688	11.965	0.909607	-2.63048	18.2872	20.9177	2.63048	P04066	P04066	Tissue alpha-L-fucosidase	FUCA1	982
19.4346	19.6501	20.5229	22.8125	20.9565	23.6059	+	5	5	5	13.2	45.302	8.9202	1.41415	-2.5891	19.8692	22.4583	2.5891	P15151	P15151	Poliovirus receptor	PVR	1297
16.6832	18.2134	18.557	20.0188	20.4688	20.5087	+	5	5	5	35	25.389	16.011	1.86747	-2.51423	17.8179	20.3321	2.51423	Q8TDB4	Q8TDB4	Protein MGARP	MGARP	4053
17.1506	19.3607	19.8982	21.98	19.9337	22.0103		11	11	11	20.1	88.678	15.171	1.0845	-2.5049	18.8031	21.308	2.5049	P51798	P51798	H(+)/Cl(-) exchange transporter 7	CLCN7	2060
15.8053	20.9417	20.5064	21.1284	21.8723	21.7603		3	3	3	31.7	13.188	4.0663	0.68553	-2.50253	19.0845	21.587	2.50253	Q96A57	Q96A57	Transmembrane protein 230	TMEM230	4302
22.414	21.9603	21.6702	24.0058	23.9871	25.4341	+	21	21	21	38.2	85.98	255.98	2.0246	-2.46085	22.0148	24.4757	2.46084	Q9Y5S1	Q9Y5S1	Transient receptor potential cation channel subfamily V member 2	TRPV2	5995
16.9053	18.2308	18.9591	19.4186	21.9798	20.0751		12	12	12	60.3	33.17	97.034	1.18543	-2.45943	18.0318	20.4912	2.45943	P51911	P51911	Calponin-1	CNN1	2069
22.9014	23.5292	23.775	25.8685	26.3503	25.2764	+	10	10	10	59.2	25.268	40.578	2.41045	-2.42987	23.4019	25.8317	2.42987	P27144	P27144	Adenylate kinase 4, mitochondrial	AK4	1537
18.5747	18.1015	20.4176	21.4841	21.1685	21.638	+	5	4	4	29	25.027	13.965	1.53697	-2.39889	19.0313	21.4302	2.39889	O43731	O43731	ER lumen protein-retaining receptor 3	KDELR3	508
21.5703	21.0849	20.7268	23.5017	22.63	24.2996	+	14	14	14	46	55.016	37.819	1.9141	-2.34978	21.1273	23.4771	2.34978	O94919	O94919	Endonuclease domain-containing 1 protein	ENDOD1	777
24.1357	22.3796	23.4225	27.6751	25.9143	23.3817		147	147	147	54.8	331.77	323.31	0.805204	-2.34443	23.3126	25.657	2.34443	P15924	P15924	Desmoplakin	DSP	1310
28.3569	29.0305	28.0738	32.6766	30.8141	28.9942		66	66	61	87.8	53.651	323.31	0.998073	-2.34121	28.4871	30.8283	2.34121	P08670;P41219;P17661;P07196;P07197	P08670	Vimentin	VIM	1121
23.4853	23.5101	23.1913	22.344	27.396	27.4556		12	12	12	88.9	10.18	29.684	0.61859	-2.33628	23.3956	25.7319	2.33628	P06703	P06703	Protein S100-A6	S100A6	1048
20.0756	19.1113	19.4635	20.4931	22.9298	22.1977	+	3	3	3	48.5	7.7412	4.4693	1.39786	-2.3234	19.5501	21.8735	2.3234	P60059	P60059	Protein transport protein Sec61 subunit gamma	SEC61G	2215
16.7225	18.4513	18.855	21.4984	18.479	20.9516		7	7	7	26.1	36.443	20.134	0.947353	-2.30009	18.0096	20.3097	2.30009	Q8N5I4	Q8N5I4	Dehydrogenase/reductase SDR family member on chromosome X	DHRSX	3870
18.1637	17.9874	19.3815	20.5894	20.5009	21.2969	+	3	3	3	14.7	23.418	13.103	1.97228	-2.28484	18.5109	20.7957	2.28484	Q96HR9	Q96HR9	Receptor expression-enhancing protein 6	REEP6	4454
16.041	19.064	18.7983	21.2417	19.7149	19.6439		2	2	2	7.9	27.214	2.9597	0.951522	-2.23245	17.9677	20.2002	2.23245	Q8NBI2	Q8NBI2	Cytochrome b ascorbate-dependent protein 3	CYB561A3	3918
23.6082	24.0051	23.2971	21.9058	28.0466	27.6228		10	10	10	53.4	11.367	28.923	0.485537	-2.22156	23.6368	25.8584	2.22156	P62805	P62805	Histone H4	HIST1H4A	2328
20.7624	20.0213	20.2086	22.0074	23.8301	21.796	+	28	5	5	68.3	49.924	17.013	1.4999	-2.21371	20.3308	22.5445	2.21371	P68366	P68366	Tubulin alpha-4A chain	TUBA4A	2388
22.4466	22.0035	21.5205	24.7609	24.6064	23.2177	+	4	4	4	24.8	17.935	27.393	1.77257	-2.2048	21.9902	24.195	2.2048	P04216	P04216	Thy-1 membrane glycoprotein	THY1	992
20.7064	19.5947	17.1513	19.6878	22.5504	21.804		3	3	3	48.4	9.6138	10.887	0.743646	-2.19661	19.1508	21.3474	2.19661	O43504	O43504	Ragulator complex protein LAMTOR5	LAMTOR5	479
22.7339	21.2746	19.9584	24.8145	23.9367	21.732		10	10	10	82.5	13.242	43.102	0.826595	-2.17207	21.3223	23.4944	2.17207	P06702	P06702	Protein S100-A9	S100A9	1047
21.1731	21.2749	21.0556	23.7165	23.9122	22.3788	+	5	5	5	23.8	21.054	10.402	1.95257	-2.16796	21.1679	23.3358	2.16796	O14683	O14683	Tumor protein p53-inducible protein 11	TP53I11	322
23.3302	22.8609	23.9974	25.9234	25.0062	25.6466	+	17	17	17	55.4	34.094	67.793	2.1206	-2.12919	23.3962	25.5254	2.12919	Q9UHQ9	Q9UHQ9	NADH-cytochrome b5 reductase 1	CYB5R1	5617
18.5247	20.1343	16.5353	18.8876	21.2817	21.4026		7	7	7	23.1	48.075	14.421	0.735822	-2.12588	18.3981	20.524	2.12588	Q99541	Q99541	Perilipin-2	PLIN2	4619
22.4353	17.4354	19.9449	23.2	21.3133	21.6677		2	2	2	2.2	145.81	1.7137	0.612305	-2.12178	19.9385	22.0603	2.12178	Q14692	Q14692	Ribosome biogenesis protein BMS1 homolog	BMS1	2883
26.4395	25.9059	26.0356	28.3585	28.5331	27.7506	+	17	17	17	89.7	24.824	236.14	2.72443	-2.08706	26.127	28.2141	2.08706	P09936	P09936	Ubiquitin carboxyl-terminal hydrolase isozyme L1	UCHL1	1158
19.7244	18.7249	19.0189	22.4445	21.6834	19.5844		10	10	10	36.1	42.924	17.273	1.08092	-2.08133	19.1561	21.2374	2.08133	Q9NXS2	Q9NXS2	Glutaminyl-peptide cyclotransferase-like protein	QPCTL	5408
19.0381	18.9787	18.4594	20.8177	19.8274	22.0709	+	9	9	9	21.7	83.926	12.428	1.43389	-2.07992	18.8254	20.9053	2.07992	Q4J6C6	Q4J6C6	Prolyl endopeptidase-like	PREPL	3155
15.5339	15.3462	19.7297	21.8254	16.4814	18.5412		15	11	11	7	313.93	24.101	0.419101	-2.07943	16.8699	18.9493	2.07944	Q14643	Q14643	Inositol 1,4,5-trisphosphate receptor type 1	ITPR1	2870
19.1654	19.7163	20.3502	22.3855	21.0523	22.0287	+	6	6	6	19.1	47.78	13.96	1.7764	-2.07817	19.744	21.8222	2.07817	Q8IV20	Q8IV20	Laccase domain-containing protein 1	LACC1	3728
16.5586	20.092	20.6168	21.0022	21.0285	21.4513		3	3	3	14.5	26.654	3.9298	0.740902	-2.07152	19.0891	21.1606	2.07152	O95772	O95772	MLN64 N-terminal domain homolog	STARD3NL	871
21.035	21.7677	21.8929	23.2731	23.3872	24.2446	+	28	1	1	69.9	49.906	6.1207	2.15185	-2.06977	21.5652	23.635	2.06977	Q13885	Q13885	Tubulin beta-2A chain	TUBB2A	2799
17.9742	16.8398	16.2227	18.4086	21.076	17.7039		2	2	2	3.3	71.369	1.9129	0.828073	-2.05061	17.0122	19.0628	2.05061	P03952	P03952	Plasma kallikrein;Plasma kallikrein heavy chain;Plasma kallikrein light chain	KLKB1	976
18.9806	15.748	19.6359	19.644	20.1217	20.7394		6	6	6	12.4	63.243	7.0126	0.757159	-2.04687	18.1215	20.1684	2.04687	O95870	O95870	Abhydrolase domain-containing protein 16A	ABHD16A	893
16.8039	17.4163	17.7309	19.0033	19.4466	19.626	+	4	4	4	15.3	29.855	17.694	2.46406	-2.04167	17.317	19.3587	2.04167	Q8N6M3	Q8N6M3	Fat storage-inducing transmembrane protein 2	FITM2	3886
20.622	19.746	20.3738	22.6409	21.9944	22.2107	+	5	5	5	21.6	19.835	5.7396	2.49084	-2.0347	20.2473	22.282	2.0347	Q8N0U8	Q8N0U8	Vitamin K epoxide reductase complex subunit 1-like protein 1	VKORC1L1	3813
18.663	17.8615	19.0041	21.4705	21.126	19.0153		5	5	5	42.6	11.471	15.1	1.1368	-2.0277	18.5095	20.5372	2.0277	P31151;Q86SG5	P31151	Protein S100-A7	S100A7	1641
18.5802	17.8483	16.8224	19.9293	18.455	20.9222		8	8	8	15.1	72.063	12.194	1.07887	-2.01853	17.7503	19.7688	2.01853	Q6P1M0	Q6P1M0	Long-chain fatty acid transport protein 4	SLC27A4	3421
23.4315	22.889	22.5685	25.015	24.0779	25.7552	+	11	11	11	31.8	52.764	64.621	1.65556	-1.98636	22.963	24.9494	1.98636	Q96N66	Q96N66	Lysophospholipid acyltransferase 7	MBOAT7	4522
26.5587	27.2698	27.2363	29.6066	28.7327	28.643	+	42	42	42	56.3	84.685	323.31	2.16356	-1.97254	27.0216	28.9941	1.97254	O00469	O00469	Procollagen-lysine,2-oxoglutarate 5-dioxygenase 2	PLOD2	264
20.028	20.5733	20.4642	23.6508	21.7081	21.6209	+	6	6	6	32.2	24.145	8.9909	1.34909	-1.9714	20.3552	22.3266	1.9714	P35625	P35625	Metalloproteinase inhibitor 3	TIMP3	1724
18.4786	17.9763	19.0283	20.3621	18.5428	22.4767		16	15	15	31.2	80.984	60.707	0.769479	-1.96613	18.4944	20.4605	1.96613	Q8IVL5	Q8IVL5	Prolyl 3-hydroxylase 2	LEPREL1	3736
20.9295	20.3944	18.8867	22.8344	22.7581	20.463		4	4	4	33.3	10.834	4.6954	0.919579	-1.94833	20.0702	22.0185	1.94833	P05109	P05109	Protein S100-A8;Protein S100-A8, N-terminally processed	S100A8	1014
18.6088	17.823	16.4788	16.0465	21.263	21.4393		4	4	4	69.9	8.5468	7.1054	0.446177	-1.9461	17.6368	19.5829	1.9461	Q9BZL1	Q9BZL1	Ubiquitin-like protein 5	UBL5	4892
21.5599	19.012	22.3366	23.6446	22.5002	22.5543		13	13	13	11.5	184.53	32.6	0.836033	-1.9302	20.9695	22.8997	1.9302	Q8IVG5	Q8IVG5	Sterile alpha motif domain-containing protein 9-like	SAMD9L	3734
20.0837	20.4919	20.3526	22.0181	22.6415	21.971	+	8	8	8	16.8	52.025	9.5936	2.81379	-1.90079	20.3094	22.2102	1.90079	Q15904	Q15904	V-type proton ATPase subunit S1	ATP6AP1	3039
19.378	17.4835	17.8872	19.5206	20.2565	20.6567	+	4	4	4	6.3	86.6	3.4547	1.33282	-1.89502	18.2496	20.1446	1.89502	Q969S9	Q969S9	Ribosome-releasing factor 2, mitochondrial	GFM2	4286
18.8193	18.7202	19.0031	20.7833	20.7131	20.711	+	10	10	10	12.2	106.6	8.1532	4.58956	-1.88826	18.8475	20.7358	1.88827	O95786	O95786	Probable ATP-dependent RNA helicase DDX58	DDX58	875
20.608	20.7654	21.1035	22.9461	22.7374	22.4333	+	7	7	7	17.5	54.489	32.299	3.07583	-1.87997	20.8256	22.7056	1.87997	Q9UBM7	Q9UBM7	7-dehydrocholesterol reductase	DHCR7	5544
16.8946	19.0762	18.7724	18.8129	23.1534	18.3912		7	7	7	10.9	80.64	5.6629	0.488584	-1.87142	18.2477	20.1191	1.87142	Q99797	Q99797	Mitochondrial intermediate peptidase	MIPEP	4656
23.3332	21.6676	22.815	24.9712	23.9735	24.4819	+	5	5	5	24.9	27.661	33.623	1.5157	-1.87028	22.6053	24.4755	1.87028	P04156	P04156	Major prion protein	PRNP	988
18.8027	19.879	20.0017	21.2852	21.6103	21.3973	+	10	10	10	35.6	42.5	64.016	2.05119	-1.86979	19.5611	21.4309	1.86979	Q9UH62	Q9UH62	Armadillo repeat-containing X-linked protein 3	ARMCX3	5597
15.9504	18.4839	17.8411	18.8839	19.111	19.8778		3	3	3	12.8	33.155	6.5202	1.07256	-1.86579	17.4251	19.2909	1.86579	Q13277	Q13277	Syntaxin-3	STX3	2712
19.2995	19.8815	20.5685	23.0337	21.0499	21.2416		8	8	8	26	34.47	12.184	1.19591	-1.85858	19.9165	21.7751	1.85858	Q9H936;Q9H1K4	Q9H936	Mitochondrial glutamate carrier 1	SLC25A22	5108
24.5111	25.07	24.7639	27.4032	25.3194	27.1906		28	28	27	59.2	56.108	143.49	1.27754	-1.85606	24.7817	26.6377	1.85606	P47895;O94788	P47895	Aldehyde dehydrogenase family 1 member A3	ALDH1A3	1892
17.82	17.7567	18.397	19.0714	20.0315	20.4151	+	3	3	3	15.3	18.234	13.793	1.83539	-1.84813	17.9912	19.8393	1.84813	Q9BQB6	Q9BQB6	Vitamin K epoxide reductase complex subunit 1	VKORC1	4692
26.8507	26.9805	29.857	31.5146	29.118	28.592		354	354	347	70.5	531.78	323.31	0.62363	-1.84542	27.8961	29.7415	1.84542	Q15149	Q15149	Plectin	PLEC	2953
20.6183	17.0826	18.1506	18.8951	20.78	21.6463		4	4	4	20.3	6.6478	4.9781	0.618293	-1.82332	18.6171	20.4405	1.82332	P62861	P62861	40S ribosomal protein S30	FAU	2339
21.9663	21.6339	15.991	21.7431	21.6071	21.6611		5	5	5	34.5	26.132	13.245	0.393351	-1.80665	19.8638	21.6704	1.80665	Q9UJ68	Q9UJ68	Mitochondrial peptide methionine sulfoxide reductase	MSRA	5649
18.9097	19.861	20.1524	24.2854	20.5844	19.4728		12	12	10	13.1	160.61	90.889	0.529448	-1.80652	19.641	21.4476	1.80652	P02462	P02462	Collagen alpha-1(IV) chain;Arresten	COL4A1	958
17.8962	19.1664	18.4257	21.2603	19.7381	19.8428	+	13	13	13	27.8	79.494	12.454	1.35857	-1.78431	18.4961	20.2804	1.78431	Q08426	Q08426	Peroxisomal bifunctional enzyme;Enoyl-CoA hydratase/3,2-trans-enoyl-CoA isomerase;3-hydroxyacyl-CoA dehydrogenase	EHHADH	2599
15.9302	18.5448	16.5731	20.2098	17.7642	18.4169		17	17	17	49.6	61.594	41.878	0.762997	-1.78092	17.016	18.7969	1.78092	O95817	O95817	BAG family molecular chaperone regulator 3	BAG3	880
17.5362	16.5493	16.7191	18.8706	18.7582	18.5097	+	1	1	1	4.3	40.426	25.082	2.27577	-1.77795	16.9349	18.7128	1.77795	Q8N8Y2	Q8N8Y2	V-type proton ATPase subunit d 2	ATP6V0D2	3900
16.9084	18.8283	19.52	20.516	19.7532	20.1944		10	10	10	16.8	87.282	13.316	1.00285	-1.73557	18.4189	20.1545	1.73557	Q709F0	Q709F0	Acyl-CoA dehydrogenase family member 11	ACAD11	3522
17.3686	17.0562	18.0863	18.7164	20.212	18.783	+	5	5	5	16.5	26.256	6.2696	1.40421	-1.73345	17.5037	19.2372	1.73345	Q96EC8	Q96EC8	Protein YIPF6	YIPF6	4377
19.9916	19.7203	19.8067	21.2915	20.395	23.0061		14	14	14	25.7	96.109	23.151	1.05213	-1.72466	19.8395	21.5642	1.72466	Q9BXP2	Q9BXP2	Solute carrier family 12 member 9	SLC12A9	4846
21.234	22.5731	23.8734	24.5226	24.4483	23.876		7	7	7	35.7	23.539	19.994	1.02489	-1.7221	22.5602	24.2823	1.7221	O14735	O14735	CDP-diacylglycerol--inositol 3-phosphatidyltransferase	CDIPT	329
21.4212	22.4525	23.1305	24.4151	23.6723	24.0701	+	24	24	24	43.9	75.475	101.83	1.47177	-1.71778	22.3347	24.0525	1.71778	P28288	P28288	ATP-binding cassette sub-family D member 3	ABCD3	1565
16.5289	19.2112	19.48	20.311	20.3905	19.6599		6	6	6	21.9	36.946	7.2002	0.818032	-1.71376	18.4067	20.1205	1.71376	Q9Y673	Q9Y673	Dolichyl-phosphate beta-glucosyltransferase	ALG5	6023
19.4886	19.3226	19.2952	20.3822	20.9698	21.8525	+	2	2	2	10.3	25.455	13.059	1.76978	-1.69937	19.3688	21.0682	1.69937	O43759	O43759	Synaptogyrin-1	SYNGR1	513
21.7307	22.8513	21.2842	23.5077	24.2971	23.1156	+	11	11	11	47.8	37.092	43.742	1.35447	-1.68475	21.9554	23.6401	1.68475	Q9BQE5	Q9BQE5	Apolipoprotein L2	APOL2	4695
22.1847	22.7347	21.8547	23.5629	24.5226	23.7299	+	8	8	8	30	33.868	23.763	1.89427	-1.68048	22.258	23.9385	1.68048	Q9UBR2	Q9UBR2	Cathepsin Z	CTSZ	5553
19.1457	19.0352	19.997	22.1244	18.5671	22.5129		5	5	5	21	37.54	92.533	0.57777	-1.67546	19.3926	21.0681	1.67546	Q8N2F6	Q8N2F6	Armadillo repeat-containing protein 10	ARMC10	3833
20.9211	23.197	22.4888	23.9874	24.0838	23.5464		3	3	3	8.6	46.098	2.6916	1.13432	-1.67024	22.2023	23.8725	1.67024	Q9Y2U9	Q9Y2U9	Kelch domain-containing protein 2	KLHDC2	5855
15.7856	18.7164	18.5609	18.978	19.8138	19.2609		6	6	6	10.1	90.59	33.983	0.779984	-1.66327	17.6876	19.3509	1.66327	Q9Y2G8	Q9Y2G8	DnaJ homolog subfamily C member 16	DNAJC16	5829
19.0978	17.8937	21.5595	20.2779	21.0734	22.1661		10	10	10	15	92.547	73.266	0.614407	-1.65541	19.517	21.1724	1.65541	Q8WTT2	Q8WTT2	Nucleolar complex protein 3 homolog	NOC3L	4087
19.9294	21.1525	22.3547	23.4256	21.944	23.031		6	6	4	40.6	24.422	82.02	0.933727	-1.6547	21.1455	22.8002	1.6547	P33947	P33947	ER lumen protein-retaining receptor 2	KDELR2	1680
18.6199	18.8446	19.3554	20.6227	19.6495	21.478	+	6	6	6	14.9	60.908	14.867	1.34526	-1.64343	18.94	20.5834	1.64343	O00400	O00400	Acetyl-coenzyme A transporter 1	SLC33A1	250
22.8929	23.0918	23.4316	24.564	25.1694	24.613	+	7	7	7	49.2	13.623	15.949	2.55815	-1.64337	23.1388	24.7821	1.64337	Q9UHA4	Q9UHA4	Ragulator complex protein LAMTOR3	LAMTOR3	5601
19.3165	19.1243	19.6171	21.387	20.3431	21.1938	+	6	6	6	15	55.527	10.788	2.00447	-1.62201	19.3526	20.9746	1.62201	P48651	P48651	Phosphatidylserine synthase 1	PTDSS1	1918
23.0272	22.8845	22.8399	24.2757	24.3939	24.9332	+	10	10	10	52.2	31.642	204.62	2.81451	-1.6171	22.9172	24.5343	1.6171	Q86Y82	Q86Y82	Syntaxin-12	STX12	3704
19.9422	19.5938	19.5392	20.9095	21.7732	21.2401	+	4	4	4	45.3	14.494	13.274	2.34081	-1.61589	19.6917	21.3076	1.61589	P52758	P52758	Ribonuclease UK114	HRSP12	2091
15.2983	16.9469	17.8375	15.8635	18.4391	20.6197		5	5	5	10.8	70.37	9.0788	0.443326	-1.6132	16.6942	18.3074	1.6132	Q96QE2	Q96QE2	Proton myo-inositol cotransporter	SLC2A13	4552
20.9636	20.7372	20.753	22.4904	22.0802	22.7192	+	11	11	11	21.1	80.123	20.691	2.88501	-1.61204	20.8179	22.43	1.61204	Q8IWA5	Q8IWA5	Choline transporter-like protein 2	SLC44A2	3743
19.5595	19.6465	18.155	22.7269	20.2122	19.2491		10	10	10	17.5	82.254	17.249	0.63401	-1.60903	19.1203	20.7294	1.60903	Q93063	Q93063	Exostosin-2	EXT2	4266
22.6881	23.3902	22.4635	24.3966	24.4912	24.4717	+	22	22	22	40.8	59.594	36.401	2.33605	-1.60587	22.8473	24.4532	1.60587	Q14554	Q14554	Protein disulfide-isomerase A5	PDIA5	2863
21.5772	22.3452	21.3221	22.6759	23.4359	23.9375	+	7	7	7	37	17.887	24.39	1.54277	-1.60162	21.7482	23.3498	1.60162	P05161	P05161	Ubiquitin-like protein ISG15	ISG15	1021
17.9439	19.34	18.8417	20.1062	19.6436	21.1661		11	11	10	21.2	82.936	20.319	1.23302	-1.59676	18.7086	20.3053	1.59676	P33897	P33897	ATP-binding cassette sub-family D member 1	ABCD1	1678
21.3307	22.1243	21.2184	23.0968	23.0261	23.3372	+	13	12	12	45.7	37.806	34.901	2.21976	-1.59556	21.5578	23.1534	1.59556	Q9UDY4	Q9UDY4	DnaJ homolog subfamily B member 4	DNAJB4	5574
21.534	21.6575	21.9361	23.4722	22.7823	23.6387	+	14	14	14	38	49.975	48.2	2.27861	-1.58849	21.7092	23.2977	1.58849	Q9Y2G5	Q9Y2G5	GDP-fucose protein O-fucosyltransferase 2	POFUT2	5828
21.9212	20.9563	21.1007	23.1267	21.421	24.1859		24	24	24	33.8	76.328	51.483	0.857141	-1.58514	21.3261	22.9112	1.58514	Q9NW15	Q9NW15	Anoctamin-10	ANO10	5364
19.4622	16.9154	20.1922	20.9234	20.0807	20.3081		5	5	5	31	20.774	5.5845	0.703912	-1.58079	18.8566	20.4374	1.5808	Q9BQA9	Q9BQA9	Uncharacterized protein C17orf62	C17orf62	4691
20.8652	20.5104	20.1901	21.7813	22.1417	22.3713	+	3	3	3	29.6	17.419	13.143	2.42858	-1.57619	20.5219	22.0981	1.57619	Q6RW13	Q6RW13	Type-1 angiotensin II receptor-associated protein	AGTRAP	3456
16.9109	17.8481	18.3178	18.625	20.2581	18.8956		2	2	2	24.6	13.087	3.1311	1.12878	-1.56732	17.6923	19.2596	1.56732	Q5XKP0	Q5XKP0	Protein QIL1	QIL1	3333
18.0025	20.1929	20.2846	21.6038	21.0606	20.5115		7	7	7	26.1	41.949	6.6517	0.901745	-1.56532	19.4933	21.0586	1.56532	O60547	O60547	GDP-mannose 4,6 dehydratase	GMDS	575
22.6539	23.2296	23.1548	24.8595	24.5662	24.3074	+	48	48	48	40.7	165.27	244.9	2.53723	-1.56495	23.0128	24.5777	1.56495	Q92626	Q92626	Peroxidasin homolog	PXDN	4203
25.0116	23.8827	24.337	27.201	25.8303	24.8931		28	28	28	54.4	63.367	250.06	0.982797	-1.56433	24.4104	25.9748	1.56433	P21589	P21589	5-nucleotidase	NT5E	1432
16.1228	21.9947	21.0472	20.7531	21.1715	21.9162		13	4	4	28.6	49.775	12.53	0.349429	-1.55869	19.7216	21.2802	1.55869	Q3ZCM7	Q3ZCM7	Tubulin beta-8 chain	TUBB8	3140
23.6457	24.425	24.8054	25.9602	26.15	25.4403	+	4	4	4	27.2	18.828	5.6794	1.74765	-1.55819	24.292	25.8502	1.55819	P30536	P30536	Translocator protein	TSPO	1628
18.838	18.7822	18.7686	20.1469	19.775	21.1233	+	6	6	6	19.8	52.916	12.843	1.73942	-1.55211	18.7963	20.3484	1.55211	P0CG08;B7ZAQ6	P0CG08;B7ZAQ6	Golgi pH regulator B;Golgi pH regulator A	GPR89B;GPR89A	47
22.5352	22.255	22.4761	23.9689	24.0829	23.8359	+	18	18	18	51.8	56.695	46.92	3.80292	-1.5404	22.4221	23.9625	1.5404	P51688	P51688	N-sulphoglucosamine sulphohydrolase	SGSH	2053
19.2289	19.587	19.5067	21.6141	19.8242	21.4845		13	13	13	45.7	43.122	41.593	1.22835	-1.5334	19.4409	20.9743	1.5334	Q08431	Q08431	Lactadherin;Lactadherin short form;Medin	MFGE8	2600
16.8621	17.3698	17.4494	19.7648	18.8272	17.6227		2	2	2	10.7	23.18	2.9689	1.09878	-1.51118	17.2271	18.7383	1.51118	Q567V2	Q567V2	Mpv17-like protein 2	MPV17L2	3196
23.4827	23.5664	23.5197	24.958	25.311	24.8083	+	17	17	17	31.9	76.074	60.607	3.24253	-1.50282	23.5229	25.0257	1.50282	P16278;Q6UWU2	P16278	Beta-galactosidase	GLB1	1322
23.5216	23.1201	22.2856	23.7073	24.8785	24.8391	+	5	5	5	25.9	15.35	5.3931	1.32618	-1.49921	22.9757	24.475	1.49922	Q9Y4Z0	Q9Y4Z0	U6 snRNA-associated Sm-like protein LSm4	LSM4	5959
24.0449	23.9327	24.0261	25.7449	25.3266	25.3817	+	11	11	11	48.6	32.592	82.606	3.39988	-1.48313	24.0012	25.4844	1.48313	Q969X5	Q969X5	Endoplasmic reticulum-Golgi intermediate compartment protein 1	ERGIC1	4293
18.6438	18.9201	16.8207	20.2558	19.4292	19.1424		4	4	4	15	27.941	5.5737	0.937989	-1.48099	18.1282	19.6091	1.48099	Q9P0P8	Q9P0P8	Uncharacterized protein C6orf203	C6orf203	5488
17.9923	18.4603	17.9714	18.7335	19.6347	20.4978		6	6	5	7.6	90.965	6.0668	1.29992	-1.48063	18.1413	19.622	1.48063	P51790;P51793	P51790	H(+)/Cl(-) exchange transporter 3	CLCN3	2057
22.7179	22.7468	22.7715	24.0504	24.5687	24.0453	+	19	19	19	47.3	44.659	38.404	2.97223	-1.47605	22.7454	24.2215	1.47605	Q13510	Q13510	Acid ceramidase;Acid ceramidase subunit alpha;Acid ceramidase subunit beta	ASAH1	2753
23.6005	23.099	24.8694	25.1725	24.4254	26.3482		5	5	5	80.7	11.514	41.887	0.884427	-1.45908	23.8563	25.3154	1.45908	P05386	P05386	60S acidic ribosomal protein P1	RPLP1	1028
24.2056	24.0092	24.7994	26.375	24.9136	26.0908	+	14	14	14	59.2	35.079	142.63	1.34349	-1.45505	24.3381	25.7931	1.45505	P13804	P13804	Electron transfer flavoprotein subunit alpha, mitochondrial	ETFA	1268
22.4645	22.9424	22.8055	24.1361	23.781	24.645	+	9	4	4	50	21.429	5.796	2.13494	-1.44991	22.7375	24.1874	1.44991	P15153	P15153	Ras-related C3 botulinum toxin substrate 2	RAC2	1298
23.1749	23.4165	23.7135	24.9661	24.8738	24.807	+	5	5	5	43	19.193	202.35	3.05719	-1.44733	23.435	24.8823	1.44733	Q9Y3E5	Q9Y3E5	Peptidyl-tRNA hydrolase 2, mitochondrial	PTRH2	5906
24.3911	23.0702	22.8886	24.3108	24.7176	25.6506		24	24	24	51	71.428	152.21	1.09862	-1.44306	23.45	24.893	1.44306	Q16643	Q16643	Drebrin	DBN1	3070
20.7848	21.551	21.7217	23.9188	22.2723	22.1842		12	12	12	44.2	33.36	129.6	1.06794	-1.43923	21.3525	22.7917	1.43923	P32322	P32322	Pyrroline-5-carboxylate reductase 1, mitochondrial	PYCR1	1665
17.6799	20.2416	19.3622	20.7193	19.7006	21.1757		9	9	9	18.9	75.126	14.224	0.760921	-1.4373	19.0945	20.5318	1.4373	Q8WU76	Q8WU76	Sec1 family domain-containing protein 2	SCFD2	4091
19.647	19.166	16.8578	20.244	21.6692	18.0692		1	1	1	1.5	92.687	1.6147	0.457536	-1.4372	18.5569	19.9941	1.4372	Q16584	Q16584	Mitogen-activated protein kinase kinase kinase 11	MAP3K11	3063
24.2123	24.4479	24.5669	26.1455	25.8939	25.4904	+	16	16	16	67.4	25.565	169.15	2.56314	-1.43425	24.409	25.8433	1.43425	Q9UIJ7	Q9UIJ7	GTP:AMP phosphotransferase AK3, mitochondrial	AK3	5640
25.8063	25.7729	25.6517	27.4466	27.4267	26.6427	+	37	37	37	45	88.278	200.31	2.21928	-1.42832	25.7436	27.172	1.42832	P27487	P27487	Dipeptidyl peptidase 4;Dipeptidyl peptidase 4 membrane form;Dipeptidyl peptidase 4 soluble form	DPP4	1544
24.0098	23.8845	24.1408	25.4406	25.4776	25.3804	+	11	11	11	52.6	28.466	30.021	4.24583	-1.42116	24.0117	25.4329	1.42116	Q9UFN0;Q9BS92	Q9UFN0	Protein NipSnap homolog 3A	NIPSNAP3A	5585
22.2531	22.0732	22.9196	23.0929	23.9854	24.4164	+	14	14	14	45.9	54.341	46.582	1.41231	-1.41625	22.4153	23.8316	1.41625	Q9UHL4	Q9UHL4	Dipeptidyl peptidase 2	DPP7	5613
21.6989	20.8185	20.7843	22.6451	22.5667	22.3313	+	18	18	18	24	106.26	39.161	1.96726	-1.41381	21.1006	22.5144	1.41381	Q7Z7M9	Q7Z7M9	Polypeptide N-acetylgalactosaminyltransferase 5	GALNT5	3621
20.8273	19.5845	20.7726	21.1894	22.1792	22.0348		5	5	5	16.2	41.625	7.3039	1.29353	-1.40634	20.3948	21.8011	1.40634	Q8NEW0	Q8NEW0	Zinc transporter 7	SLC30A7	3972
20.2534	21.3009	20.7375	23.2593	21.8117	21.436		18	17	17	51.4	52.823	71.377	1.04283	-1.40505	20.7639	22.169	1.40505	P40123	P40123	Adenylyl cyclase-associated protein 2	CAP2	1782
21.2305	20.1932	19.9774	21.9733	21.1042	22.5373		16	16	16	53.5	45.096	25.096	1.16155	-1.40458	20.467	21.8716	1.40458	Q8N2K0	Q8N2K0	Monoacylglycerol lipase ABHD12	ABHD12	3835
19.0829	19.1563	20.1056	22.4133	21.1673	18.9706		18	18	16	18.9	146.56	69.52	0.59167	-1.40213	19.4483	20.8504	1.40213	O60343	O60343	TBC1 domain family member 4	TBC1D4	559
20.6377	19.6302	20.175	21.2613	21.3034	22.0727	+	8	8	8	24.2	51.887	16.732	1.62697	-1.39818	20.1476	21.5458	1.39818	Q9Y646	Q9Y646	Carboxypeptidase Q	CPQ	6019
19.8018	17.5127	20.8188	20.9863	20.9455	20.3806		14	4	3	25.2	72.572	6.7783	0.629177	-1.39304	19.3777	20.7708	1.39304	Q5T9A4	Q5T9A4	ATPase family AAA domain-containing protein 3B	ATAD3B	3289
24.2814	23.5128	22.3322	25.9042	25.0948	23.2988		36	36	36	40.3	124.57	135.46	0.658528	-1.39047	23.3755	24.7659	1.39047	P54289;Q9NY47	P54289	Voltage-dependent calcium channel subunit alpha-2/delta-1;Voltage-dependent calcium channel subunit alpha-2-1;Voltage-dependent calcium channel subunit delta-1	CACNA2D1	2132
18.8812	19.3741	20.4223	23.056	19.3722	20.3856		8	8	8	38.8	32.004	15.964	0.507645	-1.37872	19.5592	20.9379	1.37872	Q96HS1	Q96HS1	Serine/threonine-protein phosphatase PGAM5, mitochondrial	PGAM5	4455
23.9877	23.6098	23.8271	24.8643	25.135	25.5227	+	36	36	36	62.7	91.916	127.82	2.4637	-1.36582	23.8082	25.174	1.36582	Q13724	Q13724	Mannosyl-oligosaccharide glucosidase	MOGS	2788
20.7397	20.7656	20.9152	21.5703	23.0019	21.9421	+	1	1	1	10.1	10.741	4.4017	1.46459	-1.36463	20.8068	22.1715	1.36463	Q0VGL1	Q0VGL1	Ragulator complex protein LAMTOR4;Ragulator complex protein LAMTOR4, N-terminally processed	LAMTOR4	2622
21.8099	21.5921	21.1664	22.9315	21.9415	23.7881		9	9	9	28.4	62.228	45.046	1.13356	-1.36422	21.5228	22.887	1.36422	Q96KA5	Q96KA5	Cleft lip and palate transmembrane protein 1-like protein	CLPTM1L	4494
25.6115	25.8117	25.944	27.0965	27.1164	27.2114	+	15	15	15	72.5	15.945	107.47	3.71201	-1.35236	25.7891	27.1414	1.35237	Q14019	Q14019	Coactosin-like protein	COTL1	2811
20.7253	21.5637	21.4998	22.6851	23.4145	21.6949		5	5	5	50.4	14.279	6.8173	1.10833	-1.33521	21.2629	22.5982	1.33521	O95563	O95563	Mitochondrial pyruvate carrier 2	MPC2	852
26.0422	25.9072	26.0583	26.9844	27.516	27.5068	+	24	24	24	46.2	63.111	84.393	2.73219	-1.33316	26.0026	27.3357	1.33316	P07686	P07686	Beta-hexosaminidase subunit beta;Beta-hexosaminidase subunit beta chain B;Beta-hexosaminidase subunit beta chain A	HEXB	1075
23.4801	24.4497	24.2719	25.2489	24.9885	25.9459	+	17	17	17	61.4	45.059	48.43	1.4887	-1.3272	24.0672	25.3944	1.3272	P05121	P05121	Plasminogen activator inhibitor 1	SERPINE1	1017
20.5919	20.4429	20.4371	22.0616	21.4226	21.952	+	4	4	4	20	50.117	12.701	2.53598	-1.32142	20.4906	21.8121	1.32142	Q92504	Q92504	Zinc transporter SLC39A7	SLC39A7	4173
24.8124	24.6867	24.1171	25.9502	25.4772	26.1306	+	9	4	4	51.5	23.567	61.821	1.97941	-1.31395	24.5387	25.8527	1.31395	P11233	P11233	Ras-related protein Ral-A	RALA	1208
23.9415	22.0442	22.6299	28.2292	23.1169	21.2057		128	128	128	46.2	468.83	323.31	0.238006	-1.31206	22.8719	24.184	1.31206	P98160	P98160	Basement membrane-specific heparan sulfate proteoglycan core protein;Endorepellin;LG3 peptide	HSPG2	2453
19.794	19.6244	19.4596	20.9543	20.6203	21.2357	+	44	44	4	52.6	139.44	323.31	2.5334	-1.31077	19.626	20.9368	1.31077	Q5JPE7;P69849	Q5JPE7;P69849	Nodal modulator 2;Nodal modulator 3	NOMO2;NOMO3	3223
17.9649	18.0718	17.2437	19.5073	18.4243	19.2735	+	3	3	2	4.1	118.58	5.728	1.44914	-1.30819	17.7602	19.0684	1.30819	O75110	O75110	Probable phospholipid-transporting ATPase IIA	ATP9A	620
21.8808	22.3935	22.4894	23.5371	23.5081	23.6331	+	16	16	16	50.3	49.966	65.911	2.60557	-1.30486	22.2546	23.5594	1.30486	P18031	P18031	Tyrosine-protein phosphatase non-receptor type 1	PTPN1	1363
18.4153	18.6947	18.9761	20.723	18.8706	20.3934		12	12	11	28.7	63.543	18.167	1.02956	-1.30032	18.6954	19.9957	1.30032	Q8WXF7	Q8WXF7	Atlastin-1	ATL1	4154
22.1955	22.2284	21.7822	23.1649	22.9978	23.9336	+	15	15	15	49.3	44.292	105.69	1.80241	-1.2967	22.0687	23.3654	1.2967	P09110	P09110	3-ketoacyl-CoA thiolase, peroxisomal	ACAA1	1131
24.9812	25.0415	24.9329	25.8286	26.4916	26.5237	+	8	8	8	21.2	21.493	44.759	2.32053	-1.29609	24.9852	26.2813	1.29609	Q00765	Q00765	Receptor expression-enhancing protein 5	REEP5	2477
23.1457	22.8522	23.1334	23.6894	24.1784	25.1408	+	21	20	20	29.5	92.967	35.023	1.38039	-1.29243	23.0438	24.3362	1.29243	Q13488;Q9HBG4	Q13488	V-type proton ATPase 116 kDa subunit a isoform 3	TCIRG1	2747
25.4004	25.5442	26.3104	27.4199	26.7065	26.9955	+	16	11	11	81.1	20.511	66.277	1.67358	-1.28898	25.7516	27.0406	1.28898	P18085	P18085	ADP-ribosylation factor 4	ARF4	1367
20.4469	19.8532	19.5752	20.5722	22.3623	20.7669		3	3	3	46	11.741	5.5928	0.959091	-1.27535	19.9584	21.2338	1.27535	Q8N2U0	Q8N2U0	Transmembrane protein 256	TMEM256	3838
23.646	22.965	23.3324	23.6275	25.2701	24.8644		5	5	5	19.3	35.273	56.982	1.12567	-1.27284	23.3145	24.5873	1.27284	Q96S97	Q96S97	Myeloid-associated differentiation marker	MYADM	4580
18.2352	18.7811	17.6814	20.3299	18.4543	19.7257		5	5	5	23.7	34.96	21.463	0.931904	-1.27073	18.2326	19.5033	1.27073	Q9NZD8	Q9NZD8	Maspardin	SPG21	5447
16.2262	18.8306	17.6673	21.139	16.566	18.83		9	9	9	11.1	129.75	9.7121	0.346484	-1.27026	17.5747	18.845	1.27026	P98196	P98196	Probable phospholipid-transporting ATPase IH	ATP11A	2460
22.4648	22.1908	22.4607	22.8003	24.2636	23.8476	+	6	6	6	78.4	13.507	16.913	1.33136	-1.26504	22.3721	23.6372	1.26504	Q9Y2Q5	Q9Y2Q5	Ragulator complex protein LAMTOR2	LAMTOR2	5844
22.0067	21.5367	21.04	23.803	22.402	22.1604		40	38	38	26.3	237.29	83.177	1.01458	-1.26067	21.5278	22.7885	1.26067	O75923	O75923	Dysferlin	DYSF	727
21.7851	22.3017	21.8838	23.5705	23.7161	22.449	+	14	14	14	61.5	35.398	51.953	1.36207	-1.255	21.9902	23.2452	1.255	P50479	P50479	PDZ and LIM domain protein 4	PDLIM4	2004
20.9076	20.9971	20.3039	21.6073	22.6518	21.7082	+	12	12	12	34.7	43.482	19.507	1.46277	-1.25297	20.7362	21.9891	1.25297	Q6NVY1	Q6NVY1	3-hydroxyisobutyryl-CoA hydrolase, mitochondrial	HIBCH	3404
20.7186	18.9126	19.2359	21.4506	19.5499	21.6108		7	7	7	12.4	100.94	25.036	0.653103	-1.24807	19.6224	20.8704	1.24807	Q9H330	Q9H330	Transmembrane protein 245	TMEM245	5016
22.6811	22.8778	23.2359	24.2809	24.3647	23.8871	+	12	9	9	58.8	23.399	96.377	2.32505	-1.24592	22.9316	24.1776	1.24592	P62070	P62070	Ras-related protein R-Ras2	RRAS2	2286
18.667	19.094	19.6116	21.8992	18.9723	20.2287		15	15	15	32.5	65.071	29.138	0.628084	-1.24252	19.1242	20.3667	1.24252	Q92696	Q92696	Geranylgeranyl transferase type-2 subunit alpha	RABGGTA	4214
21.89	21.7365	22.6466	23.764	23.3672	22.8648	+	23	23	23	25.2	149.99	80.103	1.49876	-1.24094	22.0911	23.332	1.24094	Q8IY17	Q8IY17	Neuropathy target esterase	PNPLA6	3776
17.6759	19.1915	18.2988	19.3272	19.5133	20.0466		12	10	10	12.8	124.71	22.689	1.1903	-1.24028	18.3887	19.629	1.24028	O60518	O60518	Ran-binding protein 6	RANBP6	573
22.2594	22.0761	21.798	23.2366	23.4274	23.1893	+	35	35	35	35.7	131.14	191.28	2.90383	-1.23994	22.0445	23.2844	1.23994	Q16706	Q16706	Alpha-mannosidase 2	MAN2A1	3075
18.7027	18.8911	18.7636	20.5308	18.8463	20.6957		19	19	15	32	86.195	20.074	0.977936	-1.2385	18.7858	20.0243	1.2385	Q9HAU4	Q9HAU4	E3 ubiquitin-protein ligase SMURF2	SMURF2	5134
19.3223	17.8515	18.4377	19.6998	19.4974	20.1126		7	7	7	9.7	100.23	10.483	1.24675	-1.23276	18.5372	19.7699	1.23276	Q7Z2K6	Q7Z2K6	Endoplasmic reticulum metallopeptidase 1	ERMP1	3570
20.7249	20.8509	21.4847	23.1657	21.8611	21.7302		9	9	9	35.1	36.566	17.913	1.1251	-1.23215	21.0202	22.2523	1.23215	Q7L523;Q5VZM2	Q7L523;Q5VZM2	Ras-related GTP-binding protein A;Ras-related GTP-binding protein B	RRAGA;RRAGB	3553
21.5026	20.1631	21.7877	21.9818	23.2542	21.9121		4	3	3	24.5	24.542	11.749	0.862347	-1.23158	21.1511	22.3827	1.23158	P24390	P24390	ER lumen protein-retaining receptor 1	KDELR1	1491
24.1978	24.1647	24.9394	26.4333	24.879	25.6508		11	11	11	42.6	32.996	45.834	1.11432	-1.22042	24.434	25.6544	1.22042	P36542	P36542	ATP synthase subunit gamma, mitochondrial	ATP5C1	1740
16.9733	18.0221	20.2088	20.2789	18.3101	20.2558		17	17	17	26.2	101.22	153.07	0.452589	-1.21351	18.4014	19.6149	1.21351	Q9H4L5	Q9H4L5	Oxysterol-binding protein-related protein 3	OSBPL3	5055
21.2112	20.3731	16.54	18.9117	22.1933	20.6597		8	8	8	29.8	27.679	16.371	0.284057	-1.21349	19.3748	20.5882	1.21349	P31944	P31944	Caspase-14;Caspase-14 subunit p17, mature form;Caspase-14 subunit p10, mature form;Caspase-14 subunit p20, intermediate form;Caspase-14 subunit p8, intermediate form	CASP14	1656
22.5353	21.9798	23.5236	23.6169	23.1385	24.9203		4	4	4	14.6	40.214	10.378	0.802895	-1.21234	22.6796	23.8919	1.21234	Q8N357	Q8N357	Solute carrier family 35 member F6	SLC35F6	3840
24.0032	24.0282	24.26	25.2298	24.886	25.8022	+	9	9	9	75.2	17.745	68.243	1.90698	-1.20886	24.0971	25.306	1.20886	Q6IAA8	Q6IAA8	Ragulator complex protein LAMTOR1	LAMTOR1	3381
24.0427	22.903	23.0318	24.2016	24.0342	25.3445		109	107	107	54.1	305.48	323.31	1.03073	-1.20094	23.3259	24.5268	1.20094	P78559	P78559	Microtubule-associated protein 1A;MAP1A heavy chain;MAP1 light chain LC2	MAP1A	2412
30.6604	29.9506	29.96	31.3579	32.0346	30.7742		195	195	166	70.7	226.53	323.31	1.29605	-1.19858	30.1904	31.3889	1.19858	P35579;REV__Q9UKV3	P35579	Myosin-9	MYH9	1718
23.9778	23.4051	23.8708	24.622	25.8003	24.4271		5	5	5	35.4	12.497	16.538	1.21483	-1.19858	23.7512	24.9498	1.19858	P61803	P61803	Dolichyl-diphosphooligosaccharide--protein glycosyltransferase subunit DAD1	DAD1	2275
22.6085	22.5631	22.6839	24.0243	23.8326	23.5893	+	41	41	37	52.8	101.74	167.26	3.10288	-1.1969	22.6185	23.8154	1.1969	Q3SY69	Q3SY69	Mitochondrial 10-formyltetrahydrofolate dehydrogenase	ALDH1L2	3135
22.7848	22.5434	22.5367	23.6532	23.6237	24.1781	+	21	21	21	32.9	105.32	54.417	2.42457	-1.19666	22.6217	23.8183	1.19666	P10253	P10253	Lysosomal alpha-glucosidase;76 kDa lysosomal alpha-glucosidase;70 kDa lysosomal alpha-glucosidase	GAA	1181
20.096	20.3275	20.0885	22.8228	20.7411	20.5209		10	10	10	37.2	33.637	30.113	0.740735	-1.19094	20.1707	21.3616	1.19094	Q96C36	Q96C36	Pyrroline-5-carboxylate reductase 2	PYCR2	4344
19.7132	18.7795	16.4784	19.8571	19.5581	19.1282		3	3	3	22.3	18.246	74.584	0.533228	-1.19076	18.3237	19.5145	1.19076	Q9UBK9	Q9UBK9	Protein UXT	UXT	5542
22.5821	22.6211	22.9924	23.9658	23.6867	24.1077	+	22	22	21	35.7	83.785	52.603	2.56414	-1.18822	22.7318	23.9201	1.18822	P13807	P13807	Glycogen [starch] synthase, muscle	GYS1	1269
21.3812	20.4583	20.2621	21.3036	22.3432	22.0172		10	10	10	23.4	48.344	12.348	1.20838	-1.18747	20.7005	21.888	1.18747	P11117	P11117	Lysosomal acid phosphatase	ACP2	1199
19.4536	18.2528	19.832	22.8086	17.5231	20.7643		9	9	9	33.8	35.119	37.976	0.298914	-1.18585	19.1794	20.3653	1.18585	Q6IAN0	Q6IAN0	Dehydrogenase/reductase SDR family member 7B	DHRS7B	3382
20.3457	20.3779	20.29	21.5249	21.2494	21.7842	+	8	8	8	23.5	46.657	18.001	2.78263	-1.18163	20.3379	21.5195	1.18163	Q8NCC3	Q8NCC3	Group XV phospholipase A2	PLA2G15	3943
26.1436	26.485	26.5537	27.5735	27.5793	27.572	+	14	14	14	52.6	24.593	323.31	3.13048	-1.18086	26.3941	27.575	1.18086	O75396	O75396	Vesicle-trafficking protein SEC22b	SEC22B	664
23.2909	23.2082	22.8566	24.307	24.3032	24.2833	+	13	13	13	70.9	39.396	48.207	3.04444	-1.17929	23.1186	24.2979	1.17929	Q15165	Q15165	Serum paraoxonase/arylesterase 2	PON2	2956
19.2283	19.283	19.9061	21.4308	20.9162	19.5808		7	7	7	38.8	29.159	12.754	0.922479	-1.17012	19.4725	20.6426	1.17012	Q6UXV4	Q6UXV4	MICOS complex subunit MIC27	APOOL	3481
19.4101	17.26	19.3784	20.2755	19.0378	20.2413		5	5	5	33.2	20.996	7.7356	0.64389	-1.16872	18.6828	19.8515	1.16872	Q96SL4	Q96SL4	Glutathione peroxidase 7	GPX7	4584
20.3166	19.8586	19.8377	21.6944	19.6081	22.2165		4	4	4	9	48.339	6.5055	0.650759	-1.16871	20.0043	21.173	1.1687	Q14728	Q14728	Major facilitator superfamily domain-containing protein 10	MFSD10	2890
19.8029	20.0482	20.8585	20.0439	22.3113	21.8546		5	5	5	36.5	18.61	8.9287	0.697652	-1.16677	20.2365	21.4033	1.16677	Q9UBY9	Q9UBY9	Heat shock protein beta-7	HSPB7	5567
22.1914	22.3651	22.1013	23.0333	23.5199	23.6021	+	16	16	16	33.1	60.693	33.905	2.41647	-1.16586	22.2192	23.3851	1.16586	P83111	P83111	Serine beta-lactamase-like protein LACTB, mitochondrial	LACTB	2433
23.7198	23.1893	22.7143	23.9859	24.2797	24.8337	+	6	6	6	33.7	22.958	24.703	1.41178	-1.15862	23.2078	24.3664	1.15862	O15258	O15258	Protein RER1	RER1	405
17.2574	16.6474	17.5185	18.2528	17.825	18.7995	+	1	1	1	4.5	34.607	4.1638	1.40352	-1.15133	17.1411	18.2924	1.15133	Q969X1	Q969X1	Protein lifeguard 3	TMBIM1	4292
23.1277	23.102	23.0675	23.8629	24.4291	24.4499	+	10	10	10	33	40.329	17.034	2.39657	-1.14821	23.0991	24.2473	1.14821	P61421	P61421	V-type proton ATPase subunit d 1	ATP6V0D1	2263
27.5633	27.873	28.0543	29.7302	28.7201	28.4684	+	15	15	15	84.2	24.75	176.47	1.30167	-1.14267	27.8302	28.9729	1.14267	P04179	P04179	Superoxide dismutase [Mn], mitochondrial	SOD2	989
22.1744	22.7167	22.1548	22.8426	23.2843	24.3462		7	7	7	60.3	16.532	17.547	1.11302	-1.14243	22.3486	23.491	1.14243	P42771;P42772	P42771	Cyclin-dependent kinase inhibitor 2A	CDKN2A	1833
19.539	19.9405	17.3368	18.9732	19.9216	21.3425		10	10	10	28	58.449	16.26	0.463951	-1.14035	18.9388	20.0791	1.14035	O43172	O43172	U4/U6 small nuclear ribonucleoprotein Prp4	PRPF4	444
21.7951	20.8125	21.7187	22.6115	22.5501	22.5804	+	32	32	32	26.8	174.76	68.957	1.64382	-1.13859	21.4421	22.5807	1.13859	P35573	P35573	Glycogen debranching enzyme;4-alpha-glucanotransferase;Amylo-alpha-1,6-glucosidase	AGL	1717
19.2718	20.9506	16.7191	17.584	21.679	21.0918		11	11	11	28.5	59.578	41.054	0.254737	-1.13775	18.9805	20.1183	1.13775	Q9Y2X3	Q9Y2X3	Nucleolar protein 58	NOP58	5861
18.0388	19.4816	19.1071	20.2518	19.7999	19.9769		8	8	8	30.3	39.008	12.839	1.17973	-1.13368	18.8758	20.0095	1.13368	O75787	O75787	Renin receptor	ATP6AP2	704
27.6315	27.713	28.0818	28.7482	29.3154	28.762	+	80	80	53	84.4	103.06	323.31	2.08572	-1.13309	27.8088	28.9418	1.13309	P12814;P35609	P12814	Alpha-actinin-1	ACTN1	1241
21.454	21.3456	21.5983	23.0594	22.4547	22.2776	+	13	6	6	81.2	21.416	45.724	1.9875	-1.13123	21.466	22.5972	1.13123	Q96BM9	Q96BM9	ADP-ribosylation factor-like protein 8A	ARL8A	4332
23.197	23.3712	23.2831	24.1628	24.231	24.8477	+	34	34	34	39.6	117.35	161.66	2.1423	-1.13005	23.2837	24.4138	1.13005	Q9UIQ6	Q9UIQ6	Leucyl-cystinyl aminopeptidase;Leucyl-cystinyl aminopeptidase, pregnancy serum form	LNPEP	5643
24.2874	23.9922	23.8217	24.8752	25.4269	25.1865	+	12	12	12	42.1	35.964	86.734	2.23943	-1.12907	24.0338	25.1629	1.12907	Q92820	Q92820	Gamma-glutamyl hydrolase	GGH	4230
24.645	24.5155	24.2747	25.7643	25.4398	25.6161	+	7	7	7	30.5	30.394	288.48	2.85061	-1.12831	24.4784	25.6067	1.12831	O15260	O15260	Surfeit locus protein 4	SURF4	406
17.6087	18.9316	19.4438	19.2711	19.9938	20.0978		4	4	4	29.7	20.361	7.8764	0.86538	-1.12623	18.6613	19.7876	1.12623	Q9NQE9	Q9NQE9	Histidine triad nucleotide-binding protein 3	HINT3	5229
17.7364	17.652	17.7084	19.4135	18.0195	19.0368		2	2	2	7.2	36.576	4.3718	1.26501	-1.12434	17.6989	18.8233	1.12434	Q8IW45	Q8IW45	ATP-dependent (S)-NAD(P)H-hydrate dehydratase	CARKD	3741
24.0902	23.3789	23.5457	25.6952	24.4434	24.2443		14	14	14	49	32.233	323.31	1.05002	-1.12267	23.6716	24.7943	1.12267	Q14165	Q14165	Malectin	MLEC	2829
20.0836	20.0688	20.5907	21.663	21.5863	20.8556	+	6	2	2	6.5	98.828	7.0076	1.652	-1.12062	20.2477	21.3683	1.12062	O75891	O75891	Cytosolic 10-formyltetrahydrofolate dehydrogenase	ALDH1L1	721
19.2167	20.7162	20.208	21.5267	20.79	21.1771		4	4	4	18.4	24.777	4.7473	1.07432	-1.11764	20.047	21.1646	1.11764	Q9Y3Q3	Q9Y3Q3	Transmembrane emp24 domain-containing protein 3	TMED3	5913
24.5794	24.175	23.9774	24.9444	25.0625	26.075	+	8	8	8	31.9	21.614	122.38	1.30729	-1.1167	24.244	25.3606	1.1167	O75915	O75915	PRA1 family protein 3	ARL6IP5	726
19.2166	19.356	19.094	20.0109	20.3238	20.6667	+	2	2	2	16.7	20.324	8.0481	2.25914	-1.1116	19.2222	20.3338	1.1116	P53801	P53801	Pituitary tumor-transforming gene 1 protein-interacting protein	PTTG1IP	2123
26.1822	26.2349	26.0372	27.4183	27.0863	27.2473	+	23	23	23	76.4	38.89	323.31	3.20968	-1.09919	26.1514	27.2506	1.09919	Q15293	Q15293	Reticulocalbin-1	RCN1	2970
17.9313	20.3861	20.4588	20.4272	20.3013	21.3403		14	14	14	23.5	86.343	27.654	0.543114	-1.09753	19.5921	20.6896	1.09753	P83436	P83436	Conserved oligomeric Golgi complex subunit 7	COG7	2434
21.035	21.2906	21.6346	22.0106	23.2547	21.9724		1	1	1	14.4	16.093	2.8316	1.12761	-1.09245	21.3201	22.4125	1.09245	Q9P003	Q9P003	Protein cornichon homolog 4	CNIH4	5474
29.5739	29.339	29.4979	30.357	30.7622	30.5586	+	179	179	163	78.3	291.02	323.31	2.88081	-1.08904	29.4703	30.5593	1.08904	Q14315	Q14315	Filamin-C	FLNC	2848
22.7474	22.9772	23.5518	24.5826	23.3703	24.5901		29	29	29	71.3	49.96	65.587	1.08759	-1.08884	23.0921	24.181	1.08884	Q9Y6N5	Q9Y6N5	Sulfide:quinone oxidoreductase, mitochondrial	SQRDL	6057
23.8234	23.5356	23.9002	24.8783	24.6757	24.9671	+	6	6	6	28.1	25.416	62.567	2.82316	-1.08732	23.7531	24.8404	1.08732	P21926	P21926	CD9 antigen	CD9	1436
24.2322	24.4319	25.0262	26.3002	25.4754	25.1726		10	10	10	40.8	34.012	34.29	1.23559	-1.08595	24.5634	25.6494	1.08595	P53007	P53007	Tricarboxylate transport protein, mitochondrial	SLC25A1	2104
19.775	18.1861	18.4709	18.8759	20.8259	19.985		5	5	5	13.2	57.034	3.9108	0.657384	-1.0849	18.8107	19.8956	1.0849	Q9NUJ3	Q9NUJ3	T-complex protein 11-like protein 1	TCP11L1	5317
20.8953	21.3628	21.6797	22.321	22.0515	22.819	+	25	25	16	27.1	120.65	105.52	1.55956	-1.08454	21.3126	22.3972	1.08454	Q9UP95	Q9UP95	Solute carrier family 12 member 4	SLC12A4	5761
17.1119	18.7269	18.1043	19.3926	18.0626	19.7343		2	2	2	5.6	43.38	4.6895	0.712741	-1.08214	17.981	19.0632	1.08214	Q9NRZ7	Q9NRZ7	1-acyl-sn-glycerol-3-phosphate acyltransferase gamma	AGPAT3	5286
19.5244	17.0543	21.1702	20.2238	19.7845	20.9734		6	6	6	30.1	22.184	7.8386	0.360798	-1.0776	19.2496	20.3272	1.0776	Q9NVS2	Q9NVS2	28S ribosomal protein S18a, mitochondrial	MRPS18A	5353
22.1075	22.7116	22.5472	24.3869	23.058	23.1403		13	13	13	57.8	35.619	79.334	1.0819	-1.07295	22.4554	23.5284	1.07295	Q9H9B4	Q9H9B4	Sideroflexin-1	SFXN1	5116
17.2479	18.1407	17.4158	18.6065	18.5279	18.8843	+	3	3	3	14.1	21.641	8.0045	1.65757	-1.07145	17.6015	18.6729	1.07145	P31431	P31431	Syndecan-4	SDC4	1646
23.1112	23.3913	23.3961	24.5123	24.2258	24.3658	+	7	7	7	29.2	19.258	75.481	2.98349	-1.06844	23.2995	24.368	1.06844	O60831	O60831	PRA1 family protein 2	PRAF2	604
19.0579	18.8319	18.7976	19.7304	20.3671	19.787	+	4	4	4	13.5	43.759	11.768	2.08234	-1.06569	18.8958	19.9615	1.06569	Q01459	Q01459	Di-N-acetylchitobiase	CTBS	2488
22.4736	22.145	21.5553	23.7973	21.8663	23.7039		13	13	13	29.6	79.697	51.254	0.711167	-1.06448	22.058	23.1225	1.06448	Q9BU23	Q9BU23	Lipase maturation factor 2	LMF2	4768
26.5904	26.4182	26.6164	27.8054	27.0151	27.9946	+	15	15	15	22.7	129.93	100.2	1.59247	-1.0634	26.5416	27.605	1.0634	Q9NQC3	Q9NQC3	Reticulon-4	RTN4	5227
20.8864	20.7365	20.7793	21.529	22.5996	21.4597	+	5	5	5	25.7	37.208	29.414	1.33694	-1.06206	20.8007	21.8628	1.06206	P20933	P20933	N(4)-(beta-N-acetylglucosaminyl)-L-asparaginase;Glycosylasparaginase alpha chain;Glycosylasparaginase beta chain	AGA	1420
24.8051	23.3129	22.1188	22.8708	27.128	23.3951		4	4	4	35.5	11.284	10.791	0.272259	-1.05234	23.4123	24.4646	1.05234	P81605	P81605	Dermcidin;Survival-promoting peptide;DCD-1	DCD	2418
30.6259	30.4174	30.5941	32.2287	30.6013	31.9444		35	35	35	82.2	35.936	323.31	0.967959	-1.04567	30.5458	31.5915	1.04567	P08758	P08758	Annexin A5	ANXA5	1124
21.3782	21.278	20.9899	22.6542	22.5694	21.5433		10	10	10	23.1	44.387	24.799	1.29836	-1.04026	21.2154	22.2556	1.04026	Q9Y639	Q9Y639	Neuroplastin	NPTN	6018
17.6148	19.0396	19.3022	20.5595	18.7311	19.7847		16	16	16	44.6	48.115	91.258	0.62791	-1.03958	18.6522	19.6918	1.03958	P37268	P37268	Squalene synthase	FDFT1	1759
24.5042	24.4818	24.7572	25.6752	25.8474	25.3343	+	11	10	10	39.9	23.818	79.319	2.39485	-1.03788	24.5811	25.6189	1.03788	O15173	O15173	Membrane-associated progesterone receptor component 2	PGRMC2	397
25.6136	25.3453	25.3825	24.9736	28.9815	25.4986		21	21	21	57.5	51.712	77.644	0.340368	-1.03742	25.4471	26.4846	1.03742	O75390	O75390	Citrate synthase, mitochondrial	CS	661
19.1083	18.5234	18.9693	18.7545	21.4015	19.5544		1	1	1	4.5	45.333	4.7062	0.574247	-1.03648	18.867	19.9035	1.03648	Q8NBJ4	Q8NBJ4	Golgi membrane protein 1	GOLM1	3920
23.0478	23.0227	23.279	24.1763	23.467	24.8143		12	12	12	28.8	49.469	19.18	1.22421	-1.03604	23.1165	24.1525	1.03604	O15427	O15427	Monocarboxylate transporter 4	SLC16A3	423
18.2373	16.9228	19.5886	19.9617	17.0605	20.8278		7	7	7	11.2	94.446	11.364	0.306368	-1.0338	18.2495	19.2833	1.0338	Q7Z3C6	Q7Z3C6	Autophagy-related protein 9A	ATG9A	3577
17.4779	15.8794	16.5874	17.0816	17.7536	18.1923		16	16	16	30.8	93.371	50.59	0.845931	-1.02762	16.6482	17.6759	1.02762	P56945;Q14511	P56945	Breast cancer anti-estrogen resistance protein 1	BCAR1	2194
25.4649	25.3115	25.1459	26.1241	26.0291	26.8479	+	26	10	10	69.1	50.432	100.33	1.69587	-1.02624	25.3075	26.3337	1.02624	Q13509	Q13509	Tubulin beta-3 chain	TUBB3	2752
22.6231	23.075	23.397	24.4523	24.0283	23.6901	+	19	19	19	40.3	62.974	256.09	1.50678	-1.02519	23.0317	24.0569	1.02519	Q969V3	Q969V3	Nicalin	NCLN	4290
23.1082	23.6384	24.5461	24.2374	25.5564	24.5641		20	20	8	57.7	32.866	107.23	0.8193	-1.02171	23.7643	24.786	1.02171	P12236	P12236	ADP/ATP translocase 3;ADP/ATP translocase 3, N-terminally processed	SLC25A6	1233
19.6522	20.4161	16.9222	19.302	19.6995	21.0515		17	17	17	25.8	80.657	44.993	0.358832	-1.02081	18.9968	20.0176	1.02081	Q0ZGT2	Q0ZGT2	Nexilin	NEXN	2623
23.1015	23.1981	23.3129	23.8334	24.0615	24.7724	+	41	41	41	49	111.63	126.39	1.61168	-1.01826	23.2042	24.2224	1.01826	O60313	O60313	Dynamin-like 120 kDa protein, mitochondrial;Dynamin-like 120 kDa protein, form S1	OPA1	554
20.1603	19.9724	20.4044	21.4852	20.5646	21.5395	+	5	5	3	40	20.306	22.267	1.39479	-1.01743	20.179	21.1964	1.01743	Q9NZJ9	Q9NZJ9	Diphosphoinositol polyphosphate phosphohydrolase 2	NUDT4	5454
21.8949	22.3424	22.1934	23.5296	23.0469	22.8838	+	41	23	22	40.4	138.75	70.901	1.90155	-1.00985	22.1436	23.1534	1.00985	P20020;Q01814	P20020	Plasma membrane calcium-transporting ATPase 1	ATP2B1	1400
25.1449	24.9309	24.9285	25.9214	26.0571	26.0531	+	13	13	12	62.1	21.671	109.28	3.55122	-1.00911	25.0014	26.0105	1.00911	O00264	O00264	Membrane-associated progesterone receptor component 1	PGRMC1	241
16.6033	18.4654	18.1954	18.3522	19.4077	18.5187		4	4	4	59	11.564	3.9498	0.685299	-1.00482	17.7547	18.7595	1.00482	Q96B45	Q96B45	UPF0693 protein C10orf32	C10orf32	4325
18.0088	19.9963	20.0688	20.6331	19.751	20.6781		11	11	11	7.6	181.25	12.485	0.603557	-0.996095	19.358	20.3541	0.996094	Q8NDA8	Q8NDA8	Maestro heat-like repeat-containing protein family member 1	MROH1	3957
23.0763	23.1335	23.2203	24.0426	23.9046	24.4692	+	14	14	14	24.6	67.887	24.98	2.3263	-0.995431	23.1434	24.1388	0.995432	Q9HD45	Q9HD45	Transmembrane 9 superfamily member 3	TM9SF3	5187
20.5239	19.7377	19.7109	21.488	20.3974	21.0728		8	8	8	31.3	39.71	13.033	1.1282	-0.995197	19.9909	20.9861	0.995197	Q9H0V9	Q9H0V9	VIP36-like protein	LMAN2L	4970
18.0245	18.8063	18.876	18.5051	21.7932	18.3661		9	9	9	2.4	532.22	16.054	0.355959	-0.985895	18.5689	19.5548	0.985895	Q15751	Q15751	Probable E3 ubiquitin-protein ligase HERC1	HERC1	3024
21.8677	21.0018	21.8224	22.1089	22.4188	23.1149		4	4	4	44.8	6.4575	142.59	1.12966	-0.983604	21.564	22.5476	0.983604	Q96IX5	Q96IX5	Up-regulated during skeletal muscle growth protein 5	USMG5	4469
20.77	20.6434	20.6553	21.6048	21.3983	22.0042	+	13	2	2	70.8	24.393	8.4427	2.23633	-0.979489	20.6896	21.6691	0.979488	P62491;P57735	P62491	Ras-related protein Rab-11A	RAB11A	2320
21.9594	22.4167	22.5317	23.5242	23.6894	22.6285		20	19	19	46.4	57.206	138.31	1.23149	-0.978116	22.3026	23.2807	0.978117	P30837	P30837	Aldehyde dehydrogenase X, mitochondrial	ALDH1B1	1636
21.137	20.6419	21.1101	21.2175	22.1786	22.4271		5	5	5	38.1	17.201	5.5129	1.14327	-0.978058	20.963	21.9411	0.978058	Q9HBL7	Q9HBL7	Plasminogen receptor (KT)	PLGRKT	5153
18.7268	19.1222	16.2697	18.0815	19.8562	19.1138		2	2	2	8.7	17.522	5.0142	0.401953	-0.977584	18.0396	19.0172	0.977583	Q96B96	Q96B96	Promethin	TMEM159	4328
21.1339	21.4265	21.7651	22.1174	22.5686	22.565	+	8	8	8	37.5	28.431	24.941	1.83944	-0.97519	21.4418	22.417	0.975189	O96011	O96011	Peroxisomal membrane protein 11B	PEX11B	904
19.8299	18.1509	18.2656	19.1502	19.6198	20.3961		6	6	6	8.1	92.931	6.8709	0.678093	-0.973286	18.7488	19.7221	0.973286	Q9H5V8	Q9H5V8	CUB domain-containing protein 1	CDCP1	5064
24.0594	23.5242	23.149	25.4127	24.2799	23.957		14	14	14	40	43.447	59.354	0.880436	-0.972354	23.5775	24.5499	0.972353	Q92734	Q92734	Protein TFG	TFG	4216
18.1928	19.4446	19.4091	19.7377	19.8668	20.3458		3	3	3	8.1	58.143	2.2855	1.00672	-0.967982	19.0155	19.9835	0.967981	Q8TCT8	Q8TCT8	Signal peptide peptidase-like 2A	SPPL2A	4043
23.7036	23.7752	23.7164	24.5204	24.3365	25.2385	+	45	45	27	40.9	137.92	323.31	1.60463	-0.966765	23.7317	24.6985	0.966764	P23634	P23634	Plasma membrane calcium-transporting ATPase 4	ATP2B4	1482
22.3092	22.4455	23.3357	24.4081	23.0569	23.5163		17	17	14	55.8	37.839	185.36	0.878531	-0.963657	22.6968	23.6604	0.963657	O94905	O94905	Erlin-2	ERLIN2	773
18.0224	17.2599	18.6286	19.9235	15.2699	21.6043		4	4	4	16.5	56.629	13.444	0.190341	-0.962274	17.9703	18.9326	0.962275	Q9H2V7	Q9H2V7	Protein spinster homolog 1	SPNS1	5012
18.0842	18.4959	20.1269	19.8332	20.2299	19.5301		3	3	3	17.7	31.716	6.4541	0.664984	-0.96206	18.9023	19.8644	0.962059	Q99943	Q99943	1-acyl-sn-glycerol-3-phosphate acyltransferase alpha	AGPAT1	4668
25.7045	25.3125	26.6317	27.151	26.6488	26.7124		18	18	18	49.2	40.094	90.191	1.06351	-0.954515	25.8829	26.8374	0.954515	Q00325	Q00325	Phosphate carrier protein, mitochondrial	SLC25A3	2465
20.9644	21.3686	21.7623	22.5834	21.9297	22.4442	+	7	7	7	31.4	38.287	162.11	1.4559	-0.953973	21.3651	22.3191	0.953974	O14828	O14828	Secretory carrier-associated membrane protein 3	SCAMP3	342
18.4568	18.389	17.525	17.337	18.4825	21.4064		9	9	9	15.3	72.669	7.2813	0.311375	-0.951745	18.1236	19.0753	0.951744	P35475	P35475	Alpha-L-iduronidase	IDUA	1712
19.2067	19.1767	19.5641	20.7807	19.7593	20.2493	+	6	6	6	38	23.757	10.956	1.38109	-0.947295	19.3158	20.2631	0.947296	Q8N128	Q8N128	Protein FAM177A1	FAM177A1	3819
27.8216	28.2766	28.83	29.3396	29.0042	29.4213	+	112	112	91	75.2	191.61	323.31	1.38632	-0.945691	28.3094	29.2551	0.945692	Q00610	Q00610	Clathrin heavy chain 1	CLTC	2473
24.6368	25.3672	25.5902	26.6518	25.8167	25.9601		16	16	16	62.2	34.324	84.625	1.14966	-0.944817	25.1981	26.1429	0.944817	Q53GQ0	Q53GQ0	Very-long-chain 3-oxoacyl-CoA reductase	HSD17B12	3179
24.3926	23.2002	24.0593	23.7666	25.6451	25.0726		6	6	6	48.5	11.203	41.028	0.64655	-0.944066	23.884	24.8281	0.944065	P60903	P60903	Protein S100-A10	S100A10	2231
18.5903	18.4897	17.7352	19.3342	18.2215	20.0859		2	2	2	4.6	50.126	3.6182	0.711243	-0.942165	18.2717	19.2139	0.942163	Q92685	Q92685	Dol-P-Man:Man(5)GlcNAc(2)-PP-Dol alpha-1,3-mannosyltransferase	ALG3	4211
20.2139	20.1226	20.5043	21.0489	21.0719	21.5464	+	4	4	4	30.5	23.297	14.503	2.04366	-0.942118	20.2803	21.2224	0.94212	Q8NB37	Q8NB37	Parkinson disease 7 domain-containing protein 1	PDDC1	3913
19.2817	19.6311	19.0221	20.2942	19.6428	20.8212		6	6	6	15.2	62.059	11.276	1.15317	-0.941106	19.3116	20.2527	0.941105	Q8IWB1	Q8IWB1	Inositol 1,4,5-trisphosphate receptor-interacting protein	ITPRIP	3744
23.5265	23.3162	22.683	23.5336	24.8867	23.9134		2	2	2	31.6	15.736	9.2339	0.918374	-0.936041	23.1752	24.1112	0.936041	P27449	P27449	V-type proton ATPase 16 kDa proteolipid subunit	ATP6V0C	1542
20.7961	21.5866	22.5743	27.3809	25.0004	15.379		29	28	20	75.1	48.057	198.02	0.089755	-0.934457	21.6523	22.5868	0.934456	P05783;CON__H-INV:HIT000015463	P05783	Keratin, type I cytoskeletal 18	KRT18	1037
21.26	20.8912	21.2944	22.1204	22.6837	21.4373		9	9	9	44.1	27.626	26.012	1.14499	-0.93193	21.1485	22.0805	0.931931	Q9NX40	Q9NX40	OCIA domain-containing protein 1	OCIAD1	5389
25.7513	26.4339	26.5619	26.7708	27.1552	27.6151		9	9	9	70.8	15.04	116.7	1.24747	-0.931342	26.249	27.1803	0.931343	Q15121	Q15121	Astrocytic phosphoprotein PEA-15	PEA15	2948
24.3615	24.4191	24.6944	25.0508	25.3197	25.894	+	38	38	38	49.3	83.677	245.22	1.58644	-0.929811	24.4917	25.4215	0.929811	Q16891	Q16891	MICOS complex subunit MIC60	IMMT	3096
20.5834	20.6711	21.0402	21.6634	22.2214	21.1975	+	15	15	15	22.7	101.81	23.833	1.32838	-0.929193	20.7649	21.6941	0.929193	Q96JC1	Q96JC1	Vam6/Vps39-like protein	VPS39	4478
20.5842	20.536	21.3548	21.652	21.7353	21.872	+	5	5	5	21.9	28.8	19.291	1.56447	-0.928087	20.825	21.7531	0.928087	Q9BUN8	Q9BUN8	Derlin-1	DERL1	4781
20.1593	20.0249	20.5833	21.6813	20.3877	21.4617		6	6	6	26.2	27.368	7.9406	0.996279	-0.921112	20.2558	21.1769	0.921112	P61587	P61587	Rho-related GTP-binding protein RhoE	RND3	2267
21.4331	21.9634	22.0808	24.1032	21.6553	22.4805		33	33	33	17	286.79	75.511	0.545455	-0.920584	21.8258	22.7463	0.920584	Q92508	Q92508	Piezo-type mechanosensitive ion channel component 1	PIEZO1	4174
20.3546	20.2307	20.6197	21.8134	20.7662	21.3754	+	5	5	5	18.8	34.36	44.825	1.3221	-0.916674	20.4017	21.3183	0.916674	P35914	P35914	Hydroxymethylglutaryl-CoA lyase, mitochondrial	HMGCL	1732
19.4458	18.2425	16.7908	19.4777	21.879	15.8595		3	3	3	17.8	16.572	6.0118	0.181857	-0.91239	18.1597	19.0721	0.91239	P12273	P12273	Prolactin-inducible protein	PIP	1237
22.8271	22.9957	23.1203	23.2647	23.7944	24.6205		11	11	11	29.4	50.83	27.69	1.06226	-0.912155	22.9811	23.8932	0.912155	Q9HB40	Q9HB40	Retinoid-inducible serine carboxypeptidase	SCPEP1	5141
20.21	20.5354	20.7128	21.3808	21.3018	21.5093	+	5	5	5	38.6	15.864	15.396	2.33668	-0.911234	20.4861	21.3973	0.911234	Q9UKR5	Q9UKR5	Probable ergosterol biosynthetic protein 28	C14orf1	5692
26.3155	26.3097	25.8092	27.1195	26.7275	27.3184	+	89	89	89	45.5	274.37	323.31	1.70793	-0.910357	26.1448	27.0551	0.910357	P11717	P11717	Cation-independent mannose-6-phosphate receptor	IGF2R	1221
21.7934	22.9738	23.4778	24.3289	23.3676	23.2585		7	7	7	66.3	22.337	46.041	0.679706	-0.903337	22.7483	23.6517	0.903337	Q96AB3	Q96AB3	Isochorismatase domain-containing protein 2, mitochondrial	ISOC2	4306
21.9224	21.8247	21.9932	22.8528	22.2134	23.3753		5	5	5	22.8	34.905	146.99	1.24516	-0.900381	21.9134	22.8138	0.900381	Q9HC07	Q9HC07	Transmembrane protein 165	TMEM165	5157
19.7997	17.2398	19.6198	19.1508	21.1833	19.021		4	4	4	12.9	39.74	5.9814	0.343942	-0.898603	18.8864	19.785	0.898603	Q96MX6	Q96MX6	WD repeat-containing protein 92	WDR92	4520
17.1659	17.6509	19.2034	20.0004	17.4544	19.2605		17	17	17	33.8	72.765	49.575	0.388599	-0.898365	18.0067	18.9051	0.898365	P48506	P48506	Glutamate--cysteine ligase catalytic subunit	GCLC	1910
21.4922	21.5603	20.5643	21.1551	22.5043	22.6495		27	27	27	26	149.69	142.37	0.714267	-0.89736	21.2056	22.103	0.897362	Q9UM54	Q9UM54	Unconventional myosin-VI	MYO6	5730
27.1044	27.2216	27.8161	28.1142	28.3402	28.3787	+	20	20	20	87.3	22.782	122.57	1.72363	-0.896987	27.3807	28.2777	0.896986	P04792	P04792	Heat shock protein beta-1	HSPB1	1001
22.1113	22.5083	22.1799	23.3663	23.113	23.0007	+	16	16	16	30.2	66.819	34.745	2.26435	-0.893486	22.2665	23.16	0.893486	Q6NUM9	Q6NUM9	All-trans-retinol 13,14-reductase	RETSAT	3400
23.2689	23.931	24.3196	24.8345	24.4403	24.9209		39	33	32	52.9	97.147	171.67	1.23043	-0.892055	23.8398	24.7319	0.892054	P06737	P06737	Glycogen phosphorylase, liver form	PYGL	1051
21.3666	21.4915	21.399	22.1408	22.3092	22.4824	+	5	5	5	43.6	14.96	47.688	2.96964	-0.891768	21.419	22.3108	0.891768	Q9NPJ3	Q9NPJ3	Acyl-coenzyme A thioesterase 13;Acyl-coenzyme A thioesterase 13, N-terminally processed	ACOT13	5214
19.103	20.5875	21.6496	21.7036	21.147	21.1644		21	21	21	30.3	109.56	83.73	0.513951	-0.891652	20.4467	21.3383	0.891653	Q7Z3J2	Q7Z3J2	UPF0505 protein C16orf62	C16orf62	3580
19.1299	19.0795	19.6844	19.6313	20.5364	20.3981		3	3	3	10.4	34.6	6.7616	1.22438	-0.890671	19.2979	20.1886	0.890671	Q9NVA1	Q9NVA1	Ubiquinol-cytochrome-c reductase complex assembly factor 1	UQCC1	5336
27.1307	26.9122	26.7598	27.2339	27.6972	28.5427		16	16	16	41	37.821	279.35	1.05115	-0.890426	26.9342	27.8246	0.890427	P07858	P07858	Cathepsin B;Cathepsin B light chain;Cathepsin B heavy chain	CTSB	1081
19.7369	19.2629	19.6845	20.2036	21.9106	19.233		5	5	5	38.4	15.892	92.893	0.48448	-0.88768	19.5614	20.4491	0.88768	Q9NZT1	Q9NZT1	Calmodulin-like protein 5	CALML5	5466
18.9057	19.3923	20.9388	20.8365	18.994	22.0659		18	18	18	18.4	143.7	22.065	0.338259	-0.886496	19.7456	20.6321	0.886497	Q5JTH9	Q5JTH9	RRP12-like protein	RRP12	3233
20.4329	20.9335	19.8201	20.3173	22.4736	21.0533		3	3	3	9.7	53.162	6.5599	0.552532	-0.885897	20.3955	21.2814	0.885899	P06858	P06858	Lipoprotein lipase	LPL	1056
21.3302	22.3536	20.9596	22.2435	22.4821	22.5728		12	12	10	34.1	55.4	47.01	0.967898	-0.884981	21.5478	22.4328	0.884981	Q8NCA5	Q8NCA5	Protein FAM98A	FAM98A	3942
18.3719	18.0921	18.6523	20.2266	18.7901	18.7452		4	4	4	6.8	93.569	8.192	0.794521	-0.881886	18.3721	19.254	0.881886	Q9Y5T5	Q9Y5T5	Ubiquitin carboxyl-terminal hydrolase 16	USP16	5998
23.3525	22.8389	23.5729	23.6628	24.0149	24.7252		9	9	9	51.3	28.048	85.01	1.08623	-0.879515	23.2548	24.1343	0.879517	P35270	P35270	Sepiapterin reductase	SPR	1708
20.378	20.0969	20.4219	21.3572	20.0151	22.1581		8	8	8	21.7	51.476	23.297	0.623367	-0.877876	20.2989	21.1768	0.877876	Q13505	Q13505	Metaxin-1	MTX1	2751
21.9505	21.5804	21.3412	22.5874	22.431	22.4781	+	12	12	12	39.6	54.088	89.924	2.05525	-0.874801	21.624	22.4988	0.874802	Q9BRR6	Q9BRR6	ADP-dependent glucokinase	ADPGK	4716
23.7282	23.3022	23.2911	24.2502	23.7301	24.9644		10	10	10	29.4	41.488	147.32	1.06573	-0.874441	23.4405	24.3149	0.874441	Q8TCT9	Q8TCT9	Minor histocompatibility antigen H13	HM13	4044
22.6118	22.0069	22.5494	23.8941	21.6776	24.213		6	6	6	48.8	23.171	14.27	0.459049	-0.872198	22.3894	23.2616	0.872198	P01033	P01033	Metalloproteinase inhibitor 1	TIMP1	937
19.7434	20.0128	20.4582	20.1283	21.1435	21.5525		5	5	5	68.2	9.1175	14.415	0.856921	-0.869957	20.0715	20.9414	0.869957	P61960	P61960	Ubiquitin-fold modifier 1	UFM1	2279
24.1762	24.2891	24.5319	25.2899	24.9341	25.3808	+	41	41	41	60.1	82.593	180.59	2.14178	-0.869209	24.3324	25.2016	0.869209	P46459	P46459	Vesicle-fusing ATPase	NSF	1869
20.7428	21.1137	20.7788	21.8855	21.6515	21.6991	+	11	11	11	30	52.118	81.397	2.48446	-0.866926	20.8784	21.7454	0.866924	Q96TC7	Q96TC7	Regulator of microtubule dynamics protein 3	RMDN3	4599
25.3608	25.4697	25.5432	26.3064	26.1163	26.5511	+	16	16	16	69.4	22.222	250.19	2.50102	-0.8667	25.4579	26.3246	0.866699	P30085	P30085	UMP-CMP kinase	CMPK1	1609
23.9776	23.8353	24.0211	24.4539	24.8603	25.1183	+	4	4	4	25.4	15.425	25.116	1.89873	-0.866197	23.9447	24.8109	0.866198	Q9Y3E0	Q9Y3E0	Vesicle transport protein GOT1B	GOLT1B	5903
24.7492	24.7487	24.3311	24.8834	25.9594	25.5755		10	10	8	58.1	11.749	29.197	1.1787	-0.863111	24.6097	25.4728	0.86311	P99999	P99999	Cytochrome c	CYCS	2461
22.4886	22.9871	22.5857	23.5337	23.9102	23.2018	+	9	9	9	45.4	29.13	23.379	1.55403	-0.861418	22.6872	23.5486	0.86142	Q16270	Q16270	Insulin-like growth factor-binding protein 7	IGFBP7	3048
24.4661	24.7128	22.9049	22.8444	25.8121	26.0002		21	21	21	48.7	53.248	190.74	0.297898	-0.857608	24.028	24.8856	0.857607	Q9ULV4;Q6QEF8	Q9ULV4	Coronin-1C	CORO1C	5724
18.5225	18.8681	19.511	20.6468	19.8758	18.9419		4	4	4	14.2	55.65	26.143	0.679028	-0.854307	18.9672	19.8215	0.854307	Q2TAA5	Q2TAA5	GDP-Man:Man(3)GlcNAc(2)-PP-Dol alpha-1,2-mannosyltransferase	ALG11	3114
22.6429	22.5327	22.4978	23.8545	23.3354	23.0445	+	8	8	8	27.2	47.145	49.851	1.62088	-0.853638	22.5578	23.4115	0.853638	Q9H8Y8	Q9H8Y8	Golgi reassembly-stacking protein 2	GORASP2	5105
26.9183	26.7704	26.7054	27.9051	27.6139	27.4305	+	18	18	18	80.6	30.772	323.31	2.30428	-0.851791	26.798	27.6498	0.851791	P21796	P21796	Voltage-dependent anion-selective channel protein 1	VDAC1	1433
19.2354	18.2027	17.6907	19.3638	14.4415	23.8734		10	10	10	40.1	45.733	24.796	0.111495	-0.849978	18.3763	19.2263	0.849977	P22760	P22760	Arylacetamide deacetylase	AADAC	1461
24.2896	23.1489	23.5477	24.3034	23.6184	25.6127		19	19	19	21	142.17	53.082	0.559189	-0.849411	23.6621	24.5115	0.849411	O15118	O15118	Niemann-Pick C1 protein	NPC1	385
22.3142	22.1563	22.1371	22.637	23.1537	23.3604	+	4	4	4	24.9	20.838	13	1.72392	-0.847813	22.2025	23.0504	0.847813	P17900	P17900	Ganglioside GM2 activator;Ganglioside GM2 activator isoform short	GM2A	1358
18.3255	19.8176	20.51	21.0797	18.0447	22.0659		11	11	11	41.5	46.944	33.782	0.243609	-0.845745	19.551	20.3968	0.845745	P28300	P28300	Protein-lysine 6-oxidase	LOX	1567
21.8059	21.693	21.4262	22.0206	22.3884	23.0414		2	2	2	7.5	28.295	3.2917	1.23909	-0.841778	21.6417	22.4835	0.841778	P48509	P48509	CD151 antigen	CD151	1912
20.6481	21.4915	21.7523	22.3464	21.8761	22.1911		12	12	12	32.9	67.867	27.794	1.09544	-0.840575	21.2973	22.1378	0.840574	A1L0T0	A1L0T0	Acetolactate synthase-like protein	ILVBL	12
25.3348	25.7371	26.1647	27.1825	26.3836	26.1911		25	25	25	80	34.333	195.51	1.01991	-0.84021	25.7455	26.5858	0.84021	O15144	O15144	Actin-related protein 2/3 complex subunit 2	ARPC2	392
24.584	24.5241	24.6443	24.862	25.3022	26.0985		3	3	3	8.4	25.636	25.458	1.08216	-0.836774	24.5841	25.4209	0.836775	P08962	P08962	CD63 antigen	CD63	1126
21.0016	21.3447	22.1258	22.8786	22.1596	21.9306		7	7	7	37.1	26.316	15.964	0.884336	-0.832204	21.4907	22.3229	0.832205	Q5VWZ2	Q5VWZ2	Lysophospholipase-like protein 1	LYPLAL1	3324
18.8755	18.6962	17.9557	19.2193	17.6981	21.1065		5	5	5	10.3	75.597	5.3218	0.334896	-0.832179	18.5091	19.3413	0.83218	Q6UWJ1	Q6UWJ1	Transmembrane and coiled-coil domain-containing protein 3	TMCO3	3471
24.0974	23.8418	23.3434	24.3088	25.4637	23.9969		2	2	2	17.4	12.476	33.223	0.766031	-0.828906	23.7609	24.5898	0.828907	P14174	P14174	Macrophage migration inhibitory factor	MIF	1275
23.5126	22.8263	24.1304	22.9886	24.7617	25.1986		5	5	5	7.1	112.61	18.327	0.461543	-0.826562	23.4897	24.3163	0.826561	O95197	O95197	Reticulon-3	RTN3	805
21.7363	21.6363	21.3767	21.9309	22.5999	22.6837	+	9	9	9	59.4	29.815	88.549	1.46039	-0.821716	21.5831	22.4048	0.821716	O15400	O15400	Syntaxin-7	STX7	422
16.0942	19.3565	18.6566	18.1306	17.1031	21.3376		3	3	3	1.3	343.48	2.2507	0.195265	-0.82139	18.0357	18.8571	0.82139	Q96L91	Q96L91	E1A-binding protein p400	EP400	4504
16.8762	16.9732	16.5979	17.1592	18.8031	16.9487		2	2	2	2.9	103.36	3.6541	0.618187	-0.821225	16.8158	17.637	0.821224	Q6V1X1	Q6V1X1	Dipeptidyl peptidase 8	DPP8	3483
23.1548	22.8876	23.4126	24.265	23.3389	24.3146		15	15	15	36.2	43.159	82.955	1.09809	-0.821151	23.1517	23.9728	0.821152	Q9P035	Q9P035	Very-long-chain (3R)-3-hydroxyacyl-CoA dehydratase 3	HACD3	5478
18.3769	16.301	19.288	19.9528	18.282	18.1639		2	2	2	4.5	59.511	3.8607	0.313974	-0.810895	17.9886	18.7995	0.810896	P36021	P36021	Monocarboxylate transporter 8	SLC16A2	1734
25.9958	26.6744	27.3413	28.0656	27.4646	26.905		49	49	49	69.7	87.334	323.31	0.72029	-0.807888	26.6705	27.4784	0.807888	P42224	P42224	Signal transducer and activator of transcription 1-alpha/beta	STAT1	1817
21.6606	21.4265	22.1742	22.8195	22.2011	22.6599	+	9	9	9	62.1	24.171	39.476	1.31015	-0.806369	21.7538	22.5602	0.806368	Q9NWM8	Q9NWM8	Peptidyl-prolyl cis-trans isomerase FKBP14	FKBP14	5370
25.7599	25.6184	25.7396	27.214	26.0006	26.3073		22	22	22	65.2	35.882	228.14	1.02518	-0.801275	25.706	26.5073	0.801275	P09525	P09525	Annexin A4	ANXA4	1145
24.0887	24.67	24.4334	25.1978	24.9961	25.3991	+	19	19	19	73.1	30.037	91.68	1.75764	-0.800347	24.3973	25.1977	0.800348	P21964	P21964	Catechol O-methyltransferase	COMT	1437
17.8751	18.6186	18.6154	19.4431	18.6962	19.3575		4	4	4	13	55.154	6.4501	1.09473	-0.795905	18.3697	19.1656	0.795906	P05155	P05155	Plasma protease C1 inhibitor	SERPING1	1020
27.7133	27.5699	26.7985	28.0774	27.8053	28.5788		121	121	119	62	270.63	323.31	1.02504	-0.793271	27.3606	28.1538	0.793272	P46821	P46821	Microtubule-associated protein 1B;MAP1B heavy chain;MAP1 light chain LC1	MAP1B	1879
26.1131	25.9722	25.9393	26.7046	26.9609	26.737	+	14	14	14	57.5	31.566	118.74	2.92004	-0.79265	26.0082	26.8008	0.79265	P45880	P45880	Voltage-dependent anion-selective channel protein 2	VDAC2	1854
22.3306	22.8438	23.9918	24.2496	23.9546	23.3393		9	9	9	42.1	27.978	29.085	0.638956	-0.792427	23.0554	23.8478	0.792427	P57088	P57088	Transmembrane protein 33	TMEM33	2196
19.6859	20.3318	21.6028	20.253	21.9049	21.8352		11	11	3	64.7	17.965	126.19	0.43438	-0.790903	20.5402	21.3311	0.790903	P62979;P0CG47;P0CG48	P62979;P0CG47;P0CG48	Ubiquitin-40S ribosomal protein S27a;Ubiquitin;40S ribosomal protein S27a;Polyubiquitin-B;Ubiquitin;Polyubiquitin-C;Ubiquitin	RPS27A;UBB;UBC	2352
25.2236	25.4414	25.3652	26.2363	26.1198	26.0466	+	28	28	28	62.9	51.294	91.606	3.14092	-0.79084	25.3434	26.1342	0.79084	P55084	P55084	Trifunctional enzyme subunit beta, mitochondrial;3-ketoacyl-CoA thiolase	HADHB	2156
22.9272	22.5463	22.93	22.8374	24.0953	23.8352		7	7	4	62	11.309	239.29	0.910646	-0.788113	22.8012	23.5893	0.788113	Q15836	Q15836	Vesicle-associated membrane protein 3	VAMP3	3037
27.2896	26.9595	26.733	26.9848	28.1856	28.1669		9	9	9	52.4	11.737	34.21	0.85047	-0.785065	26.994	27.7791	0.785067	P10599	P10599	Thioredoxin	TXN	1188
22.3051	22.5091	22.6344	23.4356	23.0109	23.3539	+	31	31	31	38	116.4	119.12	2.07848	-0.783911	22.4829	23.2668	0.783911	P20936	P20936	Ras GTPase-activating protein 1	RASA1	1421
25.0362	24.7494	24.7779	25.7078	25.5057	25.7001	+	22	22	22	56	46.48	68.019	2.64808	-0.783333	24.8545	25.6378	0.783333	Q9HDC9	Q9HDC9	Adipocyte plasma membrane-associated protein	APMAP	5190
23.3865	23.0325	23.0954	24.0922	23.6055	24.1634	+	11	11	11	21.2	65.471	51.76	1.71462	-0.782199	23.1715	23.9537	0.782198	Q8NHP8	Q8NHP8	Putative phospholipase B-like 2;Putative phospholipase B-like 2 32 kDa form;Putative phospholipase B-like 2 45 kDa form	PLBD2	3998
21.8914	19.6234	20.3939	20.4722	22.8162	20.9619		6	6	6	9.5	99.986	18.467	0.329063	-0.780521	20.6362	21.4168	0.780521	Q08554	Q08554	Desmocollin-1	DSC1	2601
22.1328	23.0168	23.9862	25.1836	23.145	23.1337		12	12	12	43	34.551	31.533	0.375338	-0.77551	23.0453	23.8208	0.775511	Q8TDX7;Q9HC98	Q8TDX7	Serine/threonine-protein kinase Nek7	NEK7	4064
19.7125	20.2958	20.5778	24.3316	17.3818	21.1979		11	11	11	39.2	32.943	12.428	0.141797	-0.775078	20.1954	20.9704	0.775078	O43772	O43772	Mitochondrial carnitine/acylcarnitine carrier protein	SLC25A20	517
19.5363	17.763	19.5798	19.7686	19.6936	19.742		8	8	8	19.7	69.156	12.27	0.576319	-0.775069	18.9597	19.7348	0.77507	Q8IYS2	Q8IYS2	Uncharacterized protein KIAA2013	KIAA2013	3794
22.6214	22.1303	22.6125	23.8597	23.4179	22.3964		20	20	20	20.2	136.04	31.812	0.765875	-0.769944	22.4547	23.2247	0.769945	Q9Y6M7;Q2Y0W8;Q6U841	Q9Y6M7	Sodium bicarbonate cotransporter 3	SLC4A7	6054
22.9966	23.4219	23.7324	24.1894	23.8235	24.4312		14	14	9	39.5	52.264	191.2	1.29382	-0.7644	23.3836	24.148	0.7644	P61619	P61619	Protein transport protein Sec61 subunit alpha isoform 1	SEC61A1	2270
23.5443	23.5862	23.5884	24.471	24.4279	24.1115	+	12	12	12	47.4	26.182	67.434	2.58448	-0.763833	23.573	24.3368	0.763834	P15374	P15374	Ubiquitin carboxyl-terminal hydrolase isozyme L3	UCHL3	1303
27.4268	27.5134	28.3568	28.2185	28.5615	28.8069		72	48	47	82.5	104.85	323.31	1.04782	-0.763271	27.7657	28.529	0.763271	O43707	O43707	Alpha-actinin-4	ACTN4	502
25.4388	25.6919	26.2467	25.3153	25.8066	28.5437		10	10	10	93.8	17.135	33.556	0.300189	-0.762743	25.7925	26.5552	0.762743	O14558	O14558	Heat shock protein beta-6	HSPB6	303
18.007	18.9313	19.0502	19.0755	19.8843	19.305		3	2	2	22.2	17.494	7.8536	0.864603	-0.758784	18.6628	19.4216	0.758785	Q8N138	Q8N138	ORM1-like protein 3	ORMDL3	3821
16.298	16.7968	17.2089	18.3024	17.2103	17.0631		3	3	3	10.2	40.516	6.9596	0.736728	-0.757395	16.7679	17.5253	0.757395	Q96CD0	Q96CD0	F-box/LRR-repeat protein 8	FBXL8	4349
23.6403	23.2847	23.7301	24.4986	24.3168	24.1107	+	13	13	6	73.7	21.539	90.663	1.89667	-0.756948	23.5517	24.3087	0.756948	Q9NVJ2	Q9NVJ2	ADP-ribosylation factor-like protein 8B	ARL8B	5348
22.6091	22.4689	22.5595	23.2704	23.4492	23.1816	+	10	10	10	34.4	28.32	14.268	2.97844	-0.754556	22.5458	23.3004	0.754557	Q9UHQ4	Q9UHQ4	B-cell receptor-associated protein 29	BCAP29	5616
19.158	19.2683	19.6773	20.498	19.7049	20.155		4	4	4	21.5	29.48	8.069	1.26496	-0.751419	19.3679	20.1193	0.751419	O00584	O00584	Ribonuclease T2	RNASET2	279
24.4884	24.2254	25.2463	25.2168	24.9474	26.0481		10	10	10	54.9	20.019	45.569	0.766189	-0.750741	24.6534	25.4041	0.750742	P02792	P02792	Ferritin light chain	FTL	968
20.6141	20.4063	20.624	21.065	21.1211	21.7088	+	12	12	12	31.4	62.223	24.84	1.58196	-0.750147	20.5482	21.2983	0.750147	Q9HA77	Q9HA77	Probable cysteine--tRNA ligase, mitochondrial	CARS2	5129
18.5238	18.8701	16.9571	19.1328	18.751	18.7106		2	2	2	6.4	37.405	2.3782	0.547952	-0.747817	18.117	18.8648	0.747816	Q9UBV7	Q9UBV7	Beta-1,4-galactosyltransferase 7;Xylosylprotein 4-beta-galactosyltransferase	B4GALT7	5562
21.9445	21.7668	21.5313	22.488	21.7211	23.2643		6	6	6	49.4	16.953	25.504	0.739359	-0.743591	21.7476	22.4911	0.743591	Q56VL3	Q56VL3	OCIA domain-containing protein 2	OCIAD2	3197
26.2015	26.227	26.327	26.9338	27.0181	27.0303	+	37	37	37	59.1	82.999	323.31	3.96036	-0.742243	26.2518	26.9941	0.742243	P40939	P40939	Trifunctional enzyme subunit alpha, mitochondrial;Long-chain enoyl-CoA hydratase;Long chain 3-hydroxyacyl-CoA dehydrogenase	HADHA	1799
26.7225	27.0081	26.6999	26.179	28.6386	27.835		10	10	10	86.7	11.74	182.28	0.433962	-0.74071	26.8101	27.5508	0.740709	P31949	P31949	Protein S100-A11;Protein S100-A11, N-terminally processed	S100A11	1660
21.8198	21.704	22.3443	22.8458	23.2967	21.9452		8	8	8	37.7	32.816	16.639	0.768155	-0.739876	21.956	22.6959	0.739876	P42126	P42126	Enoyl-CoA delta isomerase 1, mitochondrial	ECI1	1814
18.059	18.0545	16.2469	18.1585	17.8471	18.5731		7	7	7	6	195.05	12.094	0.506544	-0.739454	17.4535	18.1929	0.739454	Q14767	Q14767	Latent-transforming growth factor beta-binding protein 2	LTBP2	2896
23.1515	22.9222	23.4322	23.5714	24.2671	23.8804	+	3	3	3	39.4	10.918	10.844	1.37982	-0.737688	23.1686	23.9063	0.737688	P56134	P56134	ATP synthase subunit f, mitochondrial	ATP5J2	2180
22.2341	22.023	22.8847	22.7248	23.1421	23.4809		6	6	6	42.6	29.763	15.84	1.01755	-0.735316	22.3806	23.1159	0.735317	O75431	O75431	Metaxin-2	MTX2	669
25.1191	25.46	25.2895	26.0497	25.7749	26.2497	+	43	43	43	55.5	107.89	323.31	1.91377	-0.735226	25.2895	26.0247	0.735228	O60763;REV__Q5VZ89	O60763	General vesicular transport factor p115	USO1	597
18.121	18.4155	19.4205	19.2104	19.569	19.3828		2	2	2	29.9	10.741	48.65	0.83854	-0.735072	18.6523	19.3874	0.735071	P82921	P82921	28S ribosomal protein S21, mitochondrial	MRPS21	2428
22.1724	21.8911	21.8895	22.141	23.3899	22.6237		7	7	7	83.3	10.921	54.314	0.912161	-0.733854	21.9843	22.7182	0.733852	Q9NP97;Q8TF09	Q9NP97	Dynein light chain roadblock-type 1	DYNLRB1	5202
18.0756	18.58	19.3718	19.7093	18.7115	19.8077		2	2	2	7.6	32.542	3.8653	0.643661	-0.733697	18.6758	19.4095	0.733698	Q86WA6	Q86WA6	Valacyclovir hydrolase	BPHL	3676
22.0054	23.3148	22.9573	22.8067	24.019	23.652		15	15	7	83.7	19.827	323.31	0.621493	-0.733397	22.7592	23.4926	0.733397	P24844	P24844	Myosin regulatory light polypeptide 9	MYL9	1500
18.4	19.233	19.6994	19.8575	19.0893	20.5798		7	7	7	23.3	45.884	8.3392	0.565955	-0.731412	19.1108	19.8422	0.731413	Q03154	Q03154	Aminoacylase-1	ACY1	2527
18.8406	19.3096	19.548	20.3546	18.6447	20.8926		22	22	20	28.4	105.4	52.485	0.443024	-0.731197	19.2327	19.9639	0.731197	Q9H2K8	Q9H2K8	Serine/threonine-protein kinase TAO3	TAOK3	5006
21.2356	21.5106	20.9547	22.5431	21.8783	21.4721		18	18	18	51.2	51.976	27.996	0.975748	-0.730902	21.2336	21.9645	0.730904	Q9Y512	Q9Y512	Sorting and assembly machinery component 50 homolog	SAMM50	5961
18.9708	21.3042	21.7152	21.5033	21.2786	21.3978		11	11	11	28.1	50.878	16.781	0.354184	-0.729867	20.6634	21.3933	0.729866	P26572	P26572	Alpha-1,3-mannosyl-glycoprotein 2-beta-N-acetylglucosaminyltransferase	MGAT1	1529
24.515	24.5365	24.6753	25.2463	25.0833	25.5798	+	12	12	12	69	25.497	80.893	2.03375	-0.727533	24.5756	25.3031	0.727533	Q9Y2Q3	Q9Y2Q3	Glutathione S-transferase kappa 1	GSTK1	5843
22.5113	22.349	22.0328	22.79	23.0069	23.2764	+	11	11	11	39.2	38.298	39.238	1.66432	-0.726744	22.2977	23.0244	0.726744	Q9Y394	Q9Y394	Dehydrogenase/reductase SDR family member 7	DHRS7	5879
23.2321	23.27	23.5186	23.9686	24.0587	24.1689	+	34	34	34	34.8	132.95	71.942	2.60815	-0.725195	23.3402	24.0654	0.725195	Q9HD20	Q9HD20	Manganese-transporting ATPase 13A1	ATP13A1	5182
25.0661	24.8521	25.0708	25.7164	25.9208	25.5252	+	15	15	15	52.8	31.387	157.3	2.23389	-0.724485	24.9963	25.7208	0.724485	P30084	P30084	Enoyl-CoA hydratase, mitochondrial	ECHS1	1608
15.0165	17.7787	16.1683	18.1482	16.2826	16.7047		14	14	14	37.7	60.586	48.114	0.300069	-0.723985	16.3212	17.0451	0.723986	P0DN79;P35520	P0DN79;P35520	Cystathionine beta-synthase	CBS	1174
19.7178	19.2374	18.4916	16.8886	21.4194	21.3096		3	3	3	52.6	10.998	9.7011	0.17928	-0.723593	19.1489	19.8725	0.723595	O60220	O60220	Mitochondrial import inner membrane translocase subunit Tim8 A	TIMM8A	540
24.3147	24.5296	24.4254	24.7431	25.2292	25.4623	+	4	4	4	38.2	13.941	17.647	1.51129	-0.721649	24.4232	25.1449	0.721649	Q9BRA2	Q9BRA2	Thioredoxin domain-containing protein 17	TXNDC17	4704
24.4672	24.2168	24.2114	24.2828	24.9162	25.8569		35	35	15	49	85.696	323.31	0.706882	-0.720124	24.2985	25.0186	0.720123	P06396	P06396	Gelsolin	GSN	1042
21.8129	21.5712	21.2625	21.5514	22.4909	22.7619		10	10	10	25.7	58.025	26.155	0.834232	-0.719175	21.5489	22.2681	0.719175	P34059	P34059	N-acetylgalactosamine-6-sulfatase	GALNS	1684
18.5845	18.5242	17.5268	20.2842	18.3729	18.1244		6	6	6	15.6	61.194	9.8534	0.395854	-0.71534	18.2118	18.9272	0.71534	O43353	O43353	Receptor-interacting serine/threonine-protein kinase 2	RIPK2	463
23.7681	23.6442	23.535	23.8198	24.7119	24.5466		12	12	12	65.9	15.164	24.359	1.18354	-0.710325	23.6491	24.3594	0.710325	Q01469;A8MUU1	Q01469	Fatty acid-binding protein, epidermal	FABP5	2489
22.5073	22.6384	22.9361	23.3795	22.8773	23.9467		16	16	16	59	41.9	109.07	0.993066	-0.707203	22.694	23.4012	0.707203	Q15738	Q15738	Sterol-4-alpha-carboxylate 3-dehydrogenase, decarboxylating	NSDHL	3020
19.6257	19.3944	19.0356	19.7528	19.7011	20.7194		4	4	4	19.2	43.864	17.606	0.881382	-0.705838	19.3519	20.0578	0.705837	Q8WWB7	Q8WWB7	Glycosylated lysosomal membrane protein	GLMP	4137
22.2268	21.8826	21.533	22.1856	23.131	22.442		16	16	16	17.4	116.61	63.455	0.953961	-0.705399	21.8808	22.5862	0.7054	P26006	P26006	Integrin alpha-3;Integrin alpha-3 heavy chain;Integrin alpha-3 light chain	ITGA3	1519
21.3825	21.3371	21.6819	23.1868	21.2769	22.049		18	18	18	29.1	100.58	171.12	0.551258	-0.703702	21.4672	22.1709	0.703703	P98194	P98194	Calcium-transporting ATPase type 2C member 1	ATP2C1	2459
19.1115	19.8875	20.4886	20.2966	20.4752	20.8134		5	5	5	21.7	36.187	14.078	0.753443	-0.699204	19.8292	20.5284	0.699205	Q06136	Q06136	3-ketodihydrosphingosine reductase	KDSR	2560
20.9664	20.9532	20.7611	20.9303	21.5787	22.267		6	6	6	39.4	22.284	15.956	0.826708	-0.698451	20.8936	21.592	0.698452	Q9BUR5	Q9BUR5	Apolipoprotein O	APOO	4784
20.4038	20.8925	21.002	22.8511	21.2613	20.2749		10	10	10	12.9	106.46	18.078	0.378373	-0.696305	20.7661	21.4624	0.696304	O95980	O95980	Reversion-inducing cysteine-rich protein with Kazal motifs	RECK	897
21.7971	20.934	20.5743	21.6867	21.0234	22.6728		6	6	6	14.6	47.514	12.08	0.503871	-0.692491	21.1018	21.7943	0.692492	Q8TB61	Q8TB61	Adenosine 3-phospho 5-phosphosulfate transporter 1	SLC35B2	4021
25.4363	25.7126	26.1247	26.8277	26.0773	26.4429		38	38	38	65.9	83.549	323.31	1.10283	-0.691495	25.7578	26.4493	0.691496	Q02809	Q02809	Procollagen-lysine,2-oxoglutarate 5-dioxygenase 1	PLOD1	2518
19.6937	19.0849	18.9571	20.4903	19.3502	19.9631		9	9	9	19	68.495	13.493	0.795607	-0.689303	19.2453	19.9346	0.689304	Q16134	Q16134	Electron transfer flavoprotein-ubiquinone oxidoreductase, mitochondrial	ETFDH	3043
19.8885	19.3513	20.3763	20.2707	20.9479	20.4646		2	2	2	25	8.0598	2.8413	0.897605	-0.689006	19.8721	20.5611	0.689007	Q8TBQ9	Q8TBQ9	Protein kish-A	TMEM167A	4030
24.8992	24.6107	24.2556	24.9878	25.77	25.0683		7	7	7	62.7	12.712	77.104	1.03931	-0.686849	24.5885	25.2754	0.686848	P30046;A6NHG4	P30046;A6NHG4	D-dopachrome decarboxylase;D-dopachrome decarboxylase-like protein	DDT;DDTL	1604
25.4809	25.7642	25.683	26.158	26.3029	26.5239	+	15	15	15	49.8	24.976	243.83	2.14175	-0.685574	25.6427	26.3283	0.685574	P49755	P49755	Transmembrane emp24 domain-containing protein 10	TMED10	1971
20.9744	20.6891	20.6008	22.1187	20.5291	21.6685		12	12	12	32.5	55.556	17.408	0.633957	-0.683988	20.7548	21.4388	0.683987	Q6ZVM7	Q6ZVM7	TOM1-like protein 2	TOM1L2	3517
19.5722	19.3706	21.1791	21.2286	19.3391	21.5988		2	2	2	8.4	24.817	9.231	0.30731	-0.681519	20.0406	20.7222	0.681519	P00846	P00846	ATP synthase subunit a	MT-ATP6	929
22.7612	22.0926	21.9791	22.7028	23.6098	22.564		4	4	4	61.6	10.116	15.456	0.767241	-0.681202	22.2777	22.9589	0.681202	Q9H3K6	Q9H3K6	BolA-like protein 2	BOLA2	5023
23.6308	23.7801	23.7808	24.2279	23.9236	25.0816		19	19	19	40.6	60.702	53.15	0.906915	-0.68049	23.7305	24.411	0.68049	P06865	P06865	Beta-hexosaminidase subunit alpha	HEXA	1057
18.7501	16.3026	17.4577	18.6385	18.9794	16.9326		25	25	25	45.2	70.729	104.1	0.289691	-0.680056	17.5035	18.1835	0.680056	Q16822;P35558	Q16822	Phosphoenolpyruvate carboxykinase [GTP], mitochondrial	PCK2	3088
20.023	20.5635	21.6014	21.5899	21.2962	21.3382		19	19	19	25.7	123.92	28.988	0.65001	-0.678837	20.7293	21.4081	0.678837	Q15386	Q15386	Ubiquitin-protein ligase E3C	UBE3C	2979
24.5213	24.3689	24.032	24.6983	25.2246	25.0339	+	9	9	9	45.9	25.789	170.93	1.48793	-0.678205	24.3074	24.9856	0.678205	P09417	P09417	Dihydropteridine reductase	QDPR	1137
22.0456	21.6294	21.6331	22.8871	21.8174	22.6339		2	2	2	8.2	27.989	11.626	0.899176	-0.676804	21.7694	22.4462	0.676804	Q969M3	Q969M3	Protein YIPF5	YIPF5	4278
23.7165	23.3709	23.5374	24.7721	23.7772	24.0983		11	11	11	53.1	33.331	51.31	1.02209	-0.674229	23.5416	24.2158	0.674229	Q9Y6C9	Q9Y6C9	Mitochondrial carrier homolog 2	MTCH2	6034
26.4074	26.3746	26.4077	27.1436	26.7713	27.2862	+	40	40	40	63.6	83.165	323.31	1.91747	-0.670458	26.3966	27.067	0.670458	P41250	P41250	Glycine--tRNA ligase	GARS	1809
17.7755	15.4389	16.1649	17.7369	16.4482	17.2036		2	2	2	1.7	143.62	2.6812	0.354875	-0.669779	16.4598	17.1295	0.669779	Q3T906	Q3T906	N-acetylglucosamine-1-phosphotransferase subunits alpha/beta;N-acetylglucosamine-1-phosphotransferase subunit alpha;N-acetylglucosamine-1-phosphotransferase subunit beta	GNPTAB	3136
24.8058	24.438	24.18	26.5128	24.8298	24.0878		37	37	36	39.9	131.45	123.17	0.379662	-0.668849	24.4746	25.1435	0.66885	P55011	P55011	Solute carrier family 12 member 2	SLC12A2	2150
20.1834	20.4156	20.1066	21.047	19.6977	21.9643		8	8	8	31.8	37.978	16.998	0.42953	-0.667814	20.2352	20.903	0.667812	O14657	O14657	Torsin-1B	TOR1B	318
17.8374	17.954	18.3501	19.841	16.8035	19.5003		8	8	8	11	129.56	9.7351	0.275438	-0.667721	18.0472	18.7149	0.667723	Q96AE7	Q96AE7	Tetratricopeptide repeat protein 17	TTC17	4309
20.7892	20.5265	20.9256	21.251	20.8958	22.095		9	9	9	27.8	47.739	18.199	0.825276	-0.666803	20.7471	21.4139	0.666803	Q9C0E8	Q9C0E8	Protein lunapark	LNP	4914
23.3836	24.2677	24.4056	24.8251	24.7716	24.46		16	15	15	82.2	33.697	182.04	0.916039	-0.666564	24.019	24.6856	0.666563	Q99439	Q99439	Calponin-2	CNN2	4604
23.7254	24.0285	24.2257	25.1815	24.6032	24.189		40	40	32	63.8	78.806	238.65	0.965305	-0.664696	23.9932	24.6579	0.664696	Q06210	Q06210	Glutamine--fructose-6-phosphate aminotransferase [isomerizing] 1	GFPT1	2563
23.0743	22.3659	22.9573	23.6214	23.4437	23.3242	+	13	13	13	33.1	36.034	16.235	1.31929	-0.663916	22.7992	23.4631	0.663916	Q9NZ01	Q9NZ01	Very-long-chain enoyl-CoA reductase	TECR	5435
24.1522	23.6125	23.8752	24.2843	24.5595	24.7788	+	37	37	37	45.8	113.79	90.795	1.45115	-0.660889	23.88	24.5408	0.660889	Q9NSE4	Q9NSE4	Isoleucine--tRNA ligase, mitochondrial	IARS2	5295
20.6487	20.5368	20.5529	21.9669	20.4987	21.2477		9	9	9	26.9	40.683	30.669	0.706512	-0.658337	20.5795	21.2378	0.658337	Q9NV96;Q3MIR4	Q9NV96	Cell cycle control protein 50A	TMEM30A	5335
18.0898	17.4595	18.9437	19.509	17.2631	19.6925		3	3	3	12	26.251	4.6459	0.299354	-0.657241	18.1643	18.8216	0.65724	O95999	O95999	B-cell lymphoma/leukemia 10	BCL10	899
18.0072	18.2716	18.3083	19.6324	18.1344	18.7867		5	5	5	12.8	57.802	3.5991	0.669938	-0.655469	18.1957	18.8512	0.65547	Q9NSY0	Q9NSY0	Nuclear receptor-binding protein 2	NRBP2	5300
25.0076	25.1388	23.8828	24.6114	26.7269	24.6468		5	3	3	1.4	426.74	7.0367	0.334058	-0.651995	24.6764	25.3284	0.651997	P11532	P11532	Dystrophin	DMD	1219
23.0176	22.615	22.8093	23.2474	23.8971	23.2456		26	26	26	36.7	87.996	94.743	1.23935	-0.649368	22.814	23.4633	0.649366	Q9UGP8	Q9UGP8	Translocation protein SEC63 homolog	SEC63	5593
21.733	21.6867	22.1212	22.6152	21.7521	23.1142		14	14	14	37.7	43.941	33.213	0.700641	-0.646901	21.847	22.4939	0.6469	P21283	P21283	V-type proton ATPase subunit C 1	ATP6V1C1	1426
18.7713	21.1358	21.9762	22.189	20.3617	21.272		21	21	17	23.4	127.06	40.87	0.231633	-0.646464	20.6278	21.2742	0.646465	Q12965	Q12965	Unconventional myosin-Ie	MYO1E	2665
22.1185	22.414	23.0565	23.9164	23.2099	22.3913		12	12	12	57.2	33.429	23.744	0.546209	-0.642892	22.5296	23.1725	0.642891	Q16762	Q16762	Thiosulfate sulfurtransferase	TST	3080
21.8106	22.4129	22.8888	23.4919	22.3924	23.1411		38	38	38	33.8	175.48	119.32	0.639483	-0.637712	22.3708	23.0085	0.637711	Q6PGP7	Q6PGP7	Tetratricopeptide repeat protein 37	TTC37	3441
19.3007	19.3735	19.2973	20.191	20.1328	19.5491	+	6	6	6	19.6	52.488	12.126	1.42823	-0.633771	19.3239	19.9576	0.633772	Q96EY1	Q96EY1	DnaJ homolog subfamily A member 3, mitochondrial	DNAJA3	4394
23.5788	23.9172	23.991	25.4599	23.9935	23.9326		16	16	16	65.2	33.824	50.891	0.542938	-0.633039	23.829	24.462	0.633039	P19623	P19623	Spermidine synthase	SRM	1394
21.8536	22.2056	21.9166	23.6055	22.3845	21.8842		12	12	12	32.9	55.816	27.624	0.533787	-0.632793	21.9919	22.6247	0.632793	Q96SQ9	Q96SQ9	Cytochrome P450 2S1	CYP2S1	4585
22.3414	22.2529	22.7481	22.8303	22.7116	23.6969		17	17	17	35	76.096	168.74	0.848657	-0.632115	22.4475	23.0796	0.632114	O96005	O96005	Cleft lip and palate transmembrane protein 1	CLPTM1	901
28.5994	28.4586	28.041	28.8723	29.5357	28.5802		167	152	152	78.6	278.16	323.31	0.89322	-0.629712	28.3664	28.9961	0.629711	O75369	O75369	Filamin-B	FLNB	655
22.9149	22.9385	22.7103	23.0261	23.2617	24.164		8	8	7	47.8	22.04	19.684	0.823065	-0.629358	22.8546	23.4839	0.629356	P30405	P30405	Peptidyl-prolyl cis-trans isomerase F, mitochondrial	PPIF	1615
16.493	18.9913	17.0548	19.7994	16.4572	18.1684		12	12	12	27.4	69.689	18.565	0.197084	-0.628625	17.5131	18.1417	0.628626	P35240	P35240	Merlin	NF2	1700
19.4679	19.5716	19.1558	20.0633	19.6265	20.3904		7	7	7	30.2	34.006	41.173	1.16271	-0.628302	19.3984	20.0267	0.628302	A6NDG6	A6NDG6	Phosphoglycolate phosphatase	PGP	25
21.74	21.7583	21.5779	22.9262	21.4202	22.6126		8	8	8	41.2	30.281	20.149	0.608792	-0.62761	21.6921	22.3197	0.627609	Q9H0E2	Q9H0E2	Toll-interacting protein	TOLLIP	4955
20.6122	20.6039	20.2903	21.7341	21.3048	20.3488		10	10	10	27.3	68.124	21.231	0.673156	-0.62712	20.5021	21.1293	0.627121	Q96CM8	Q96CM8	Acyl-CoA synthetase family member 2, mitochondrial	ACSF2	4352
23.0949	23.1805	22.9562	24.3336	24.0315	22.7454		14	14	14	34.2	57.825	72.055	0.56643	-0.62631	23.0772	23.7035	0.62631	P05362	P05362	Intercellular adhesion molecule 1	ICAM1	1027
17.4646	19.8052	20.7532	19.4919	20.0974	20.3103		6	6	6	7.9	84.918	7.4306	0.245384	-0.625514	19.341	19.9665	0.625513	Q9Y3T9	Q9Y3T9	Nucleolar complex protein 2 homolog	NOC2L	5918
25.7141	25.3251	25.3229	26.0141	26.2218	26.0025	+	47	44	43	61.9	96.864	323.31	1.86961	-0.6254	25.454	26.0794	0.625399	Q92598	Q92598	Heat shock protein 105 kDa	HSPH1	4191
22.7669	23.4371	23.3844	23.8724	23.3934	24.1973		30	30	28	55.1	80.419	133.04	0.919246	-0.624888	23.1961	23.821	0.624887	O95573	O95573	Long-chain-fatty-acid--CoA ligase 3	ACSL3	854
26.6987	26.4141	26.3177	26.689	27.404	27.2066		16	16	16	39	27.991	142.78	1.21016	-0.623004	26.4768	27.0998	0.623005	P51572	P51572	B-cell receptor-associated protein 31	BCAP31	2042
20.085	19.3418	19.4045	21.5472	19.1169	20.0276		5	5	5	18.4	41.4	11.788	0.343383	-0.62014	19.6104	20.2306	0.62014	P08174	P08174	Complement decay-accelerating factor	CD55	1097
21.5418	21.4525	21.1376	21.3295	21.9935	22.6693		8	8	8	26.1	34.856	38.748	0.696458	-0.620112	21.3773	21.9974	0.620113	Q9UNE7	Q9UNE7	E3 ubiquitin-protein ligase CHIP	STUB1	5741
22.0662	21.8154	22.4414	22.795	22.6041	22.7821	+	6	6	6	17	38.036	14.921	1.49336	-0.619417	22.1077	22.7271	0.619417	Q9H0U3	Q9H0U3	Magnesium transporter protein 1	MAGT1	4967
22.0905	21.0804	20.922	21.776	21.0215	23.1532		13	12	12	21	86.955	32.317	0.356308	-0.619267	21.3643	21.9836	0.619268	Q06481	Q06481	Amyloid-like protein 2	APLP2	2568
21.0077	21.0243	21.3721	21.8656	21.6885	21.7074	+	9	9	9	29	41.544	28.636	2.03474	-0.619148	21.1347	21.7539	0.619148	Q9NZJ7	Q9NZJ7	Mitochondrial carrier homolog 1	MTCH1	5453
20.2822	19.5065	19.5156	19.8829	20.076	21.2014		4	4	4	13.5	48.766	13.994	0.566981	-0.618661	19.7681	20.3867	0.61866	P06280	P06280	Alpha-galactosidase A	GLA	1041
24.004	23.566	23.7444	25.2576	23.6899	24.2181		4	4	4	9.5	26.21	8.2872	0.574968	-0.617051	23.7715	24.3885	0.617052	Q9BVC6	Q9BVC6	Transmembrane protein 109	TMEM109	4800
22.4723	22.8856	21.835	22.5079	24.76	21.7762		13	10	10	2.9	515.6	12.032	0.259008	-0.617032	22.3976	23.0147	0.617031	P04114	P04114	Apolipoprotein B-100;Apolipoprotein B-48	APOB	986
18.5045	18.4122	18.1748	18.919	19.0909	18.9305	+	2	2	2	29.6	15.996	7.6426	2.26318	-0.616303	18.3638	18.9801	0.616302	Q8N4Q1	Q8N4Q1	Mitochondrial intermembrane space import and assembly protein 40	CHCHD4	3860
20.5361	20.5858	21.2264	21.8318	20.7889	21.5731		6	6	6	37.6	23.548	139.59	0.733468	-0.615142	20.7828	21.3979	0.615141	Q9P299	Q9P299	Coatomer subunit zeta-2	COPZ2	5508
17.1562	17.9357	19.2896	19.431	18.0305	18.7639		4	4	4	5.8	149.04	4.2799	0.342409	-0.614662	18.1271	18.7418	0.614662	Q8N122	Q8N122	Regulatory-associated protein of mTOR	RPTOR	3818
23.025	22.4015	22.0547	22.9549	22.5888	23.7762		7	7	7	19.3	43.071	35.912	0.608857	-0.612921	22.4937	23.1066	0.612923	Q15629	Q15629	Translocating chain-associated membrane protein 1	TRAM1	3006
24.3695	23.8153	24.3056	25.7348	24.0184	24.5747		19	19	19	80.2	34.482	95.163	0.500146	-0.612539	24.1634	24.776	0.612539	O14579	O14579	Coatomer subunit epsilon	COPE	308
22.4562	22.8948	22.6135	23.0926	23.1996	23.4946	+	13	13	13	41.5	39.591	31.486	1.58634	-0.607455	22.6548	23.2623	0.607454	P50213	P50213	Isocitrate dehydrogenase [NAD] subunit alpha, mitochondrial	IDH3A	1993
17.2168	16.5651	16.7612	18.1187	17.3977	16.8479		3	2	2	4.1	88.476	3.0787	0.661932	-0.607073	16.8477	17.4548	0.607073	Q9NP80	Q9NP80	Calcium-independent phospholipase A2-gamma	PNPLA8	5199
18.2662	17.9458	17.7359	16.9677	20.0539	18.7333		3	3	3	37.3	9.3435	6.4716	0.265179	-0.602346	17.9826	18.585	0.602346	Q9Y5J9	Q9Y5J9	Mitochondrial import inner membrane translocase subunit Tim8 B	TIMM8B	5981
22.3312	22.0966	21.7628	22.8628	22.1671	22.9608		11	11	11	32.4	55.051	21.83	0.937237	-0.600014	22.0636	22.6636	0.600014	Q9UNW1	Q9UNW1	Multiple inositol polyphosphate phosphatase 1	MINPP1	5756
19.3877	19.6223	19.3243	19.9345	19.7376	20.4604		3	3	3	20.7	26.261	7.4543	1.20377	-0.599389	19.4448	20.0442	0.59939	Q9BVT8	Q9BVT8	Transmembrane and ubiquitin-like domain-containing protein 1	TMUB1	4815
21.2641	21.1022	21.1871	21.7668	21.7075	21.8758	+	11	11	11	28.8	42.183	22.588	3.0392	-0.59893	21.1844	21.7834	0.59893	O43837	O43837	Isocitrate dehydrogenase [NAD] subunit beta, mitochondrial	IDH3B	529
21.5862	21.4402	21.6435	21.7349	22.4758	22.2425		5	5	5	31.5	17.79	100.91	1.23034	-0.594411	21.5566	22.151	0.59441	O60613	O60613	15 kDa selenoprotein	2020-09-15	583
23.1808	23.3055	24.2198	24.2664	23.5553	24.6642		41	41	41	46	130.16	171.68	0.572693	-0.593271	23.5687	24.162	0.593271	O14617	O14617	AP-3 complex subunit delta-1	AP3D1	311
19.5159	19.9258	20.2262	20.142	19.5438	21.7614		9	9	9	12.7	135.25	23.103	0.355828	-0.593078	19.8893	20.4824	0.593079	Q70E73	Q70E73	Ras-associated and pleckstrin homology domains-containing protein 1	RAPH1	3524
20.569	20.3047	20.6269	22.0399	19.8578	21.3817		16	16	16	15.7	129.48	45.297	0.381141	-0.592889	20.5002	21.0931	0.59289	Q8NB49	Q8NB49	Phospholipid-transporting ATPase IG	ATP11C	3914
20.774	20.7971	21.2323	22.1069	21.6366	20.8341		7	2	2	35.7	23.584	59.626	0.670204	-0.591386	20.9345	21.5259	0.591385	Q92930	Q92930	Ras-related protein Rab-8B	RAB8B	4248
20.7053	20.5406	22.0838	23.2517	20.92	20.914		6	6	6	28.3	32.935	60.578	0.252652	-0.585327	21.1099	21.6952	0.585327	Q8NBQ5	Q8NBQ5	Estradiol 17-beta-dehydrogenase 11	HSD17B11	3930
26.2667	26.1025	25.9689	26.6671	26.2407	27.1846		11	11	11	28.5	54.29	37.38	0.956631	-0.584779	26.1127	26.6975	0.58478	Q14108	Q14108	Lysosome membrane protein 2	SCARB2	2814
25.0976	25.5498	25.765	26.8118	25.615	25.7286		16	16	16	57.5	33.296	119.54	0.606907	-0.58097	25.4708	26.0518	0.580971	Q99623	Q99623	Prohibitin-2	PHB2	4635
16.3471	17.9207	19.1824	19.1985	18.0837	17.9104		3	3	3	8.7	67.638	10.818	0.252042	-0.580796	17.8167	18.3975	0.580797	Q9H2C0	Q9H2C0	Gigaxonin	GAN	4999
24.6189	24.4614	24.4165	24.7427	25.0579	25.4346		12	12	12	62.1	20.652	54.387	1.29806	-0.57946	24.4989	25.0784	0.57946	Q9Y2B0	Q9Y2B0	Protein canopy homolog 2	CNPY2	5821
22.6412	23.0038	23.6727	23.8058	23.5041	23.742		9	9	9	40.5	33.31	32.232	0.850425	-0.578037	23.1059	23.684	0.578037	Q9BPW8	Q9BPW8	Protein NipSnap homolog 1	NIPSNAP1	4673
27.4964	27.4647	25.9241	27.764	27.8174	27.0312		17	4	4	42.6	42.003	7.6556	0.425702	-0.575795	26.9618	27.5375	0.575796	Q562R1	Q562R1	Beta-actin-like protein 2	ACTBL2	3194
17.5555	17.8955	20.2259	20.3382	20.1926	16.8723		8	7	7	17.9	52.964	3.9302	0.152468	-0.575363	18.559	19.1343	0.575363	Q7L099	Q7L099	Protein RUFY3	RUFY3	3542
19.1547	19.1549	20.3117	20.1695	20.2507	19.9271		5	5	5	17.5	32.544	7.071	0.654532	-0.575348	19.5404	20.1158	0.575348	Q8WWC4	Q8WWC4	Uncharacterized protein C2orf47, mitochondrial	C2orf47	4138
19.0383	19.2098	19.8112	19.4249	19.1889	21.1646		14	14	14	24.4	73.197	51.177	0.358719	-0.573043	19.3531	19.9262	0.573044	Q567U6	Q567U6	Coiled-coil domain-containing protein 93	CCDC93	3195
21.7148	22.191	22.299	22.8765	22.6846	22.3601		14	13	12	46.2	45.664	34.574	1.14814	-0.572137	22.0683	22.6404	0.572136	P63092;Q5JWF2	P63092;Q5JWF2	Guanine nucleotide-binding protein G(s) subunit alpha isoforms short;Guanine nucleotide-binding protein G(s) subunit alpha isoforms XLas	GNAS	2359
25.9187	25.9451	26.9483	26.9223	26.7188	26.8841		11	11	11	48.4	21.634	141.96	0.762445	-0.571068	26.2707	26.8417	0.571068	Q07020	Q07020	60S ribosomal protein L18	RPL18	2573
19.4941	19.071	19.7897	20.2416	20.0781	19.7444		6	6	6	16.8	55.299	25.314	1.05077	-0.569752	19.4516	20.0214	0.569752	Q9Y6M5	Q9Y6M5	Zinc transporter 1	SLC30A1	6053
24.3907	24.3825	24.9282	24.5613	25.6096	25.2385		6	6	6	76.4	14.478	36.26	0.732659	-0.569326	24.5671	25.1365	0.569326	P61970	P61970	Nuclear transport factor 2	NUTF2	2283
23.9771	23.9845	23.9145	24.3771	24.6324	24.5736	+	17	17	17	57.2	48.442	214.7	2.67857	-0.569002	23.9587	24.5277	0.569002	P22695	P22695	Cytochrome b-c1 complex subunit 2, mitochondrial	UQCRC2	1459
22.3957	22.4472	22.7488	23.1358	22.7497	23.4008		9	8	8	51.8	21.308	150.73	1.21321	-0.564861	22.5306	23.0954	0.564861	P84095	P84095	Rho-related GTP-binding protein RhoG	RHOG	2442
18.2769	20.1938	20.688	21.1132	18.5941	21.1443		13	13	13	39.8	39.318	44.903	0.193233	-0.564324	19.7196	20.2839	0.564323	P46734	P46734	Dual specificity mitogen-activated protein kinase kinase 3	MAP2K3	1870
24.6811	24.2254	24.0957	24.47	24.6713	25.5505		40	40	40	50.5	117.41	229.37	0.680287	-0.563185	24.3341	24.8972	0.563185	Q5JRX3	Q5JRX3	Presequence protease, mitochondrial	PITRM1	3226
21.1913	19.8933	20.9074	21.3339	20.6223	21.7235		7	7	7	27.3	44.287	15.938	0.480012	-0.562555	20.664	21.2266	0.562555	O15382	O15382	Branched-chain-amino-acid aminotransferase, mitochondrial	BCAT2	420
18.6184	18.3486	18.854	20.0316	18.3537	19.1147		5	5	5	26.3	32.177	23.72	0.479883	-0.559669	18.607	19.1667	0.559669	Q9NPL8	Q9NPL8	Complex I assembly factor TIMMDC1, mitochondrial	TIMMDC1	5216
21.3917	21.4067	21.3044	22.1298	21.1656	22.4816		12	12	12	23	90.555	50.487	0.637885	-0.5581	21.3676	21.9257	0.5581	Q13443	Q13443	Disintegrin and metalloproteinase domain-containing protein 9	ADAM9	2741
20.2444	19.8799	18.7788	19.8226	20.1953	20.5584		3	3	3	16.9	21.163	3.4241	0.497941	-0.557774	19.6343	20.1921	0.557774	Q9BQE4	Q9BQE4	Selenoprotein S	VIMP	4694
24.3825	24.2199	24.4177	25.0725	24.1323	25.4884		17	17	17	24.8	80.529	52.216	0.617627	-0.557735	24.34	24.8978	0.557735	P46977	P46977	Dolichyl-diphosphooligosaccharide--protein glycosyltransferase subunit STT3A	STT3A	1886
24.6998	24.359	24.6359	25.0038	24.8026	25.5614		36	36	36	62.9	79.685	120.8	1.0485	-0.557682	24.5649	25.1226	0.557682	P51659	P51659	Peroxisomal multifunctional enzyme type 2;(3R)-hydroxyacyl-CoA dehydrogenase;Enoyl-CoA hydratase 2	HSD17B4	2049
20.114	19.9198	19.0815	19.3446	21.4272	20.0063		2	2	2	15	18.44	6.5978	0.330162	-0.554264	19.7051	20.2594	0.554264	Q53FP2	Q53FP2	Transmembrane protein 35	TMEM35	3173
25.1726	24.8715	24.947	25.3916	25.3391	25.9179		13	13	12	41.3	27.277	138.66	1.26028	-0.552507	24.997	25.5495	0.552507	Q9BVK6	Q9BVK6	Transmembrane emp24 domain-containing protein 9	TMED9	4807
24.6203	25.1312	25.4647	25.8044	25.5455	25.5229		63	63	63	55.9	144.5	323.31	0.989588	-0.552223	25.0721	25.6243	0.552223	P41252	P41252	Isoleucine--tRNA ligase, cytoplasmic	IARS	1810
20.503	20.6093	23.0323	22.9934	21.24	21.5622		10	10	10	34.8	39.866	19.207	0.217125	-0.550358	21.3815	21.9319	0.550358	Q8NE86	Q8NE86	Calcium uniporter protein, mitochondrial	MCU	3966
21.8482	21.8578	21.7102	22.4401	22.2779	22.3436	+	13	13	10	43.3	43.295	28.841	2.9156	-0.548512	21.8054	22.3539	0.548512	P08559	P08559	Pyruvate dehydrogenase E1 component subunit alpha, somatic form, mitochondrial	PDHA1	1110
22.7856	22.9927	23.4453	23.8705	23.3257	23.6723		27	27	27	35.8	111.08	77.457	1.02313	-0.548274	23.0745	23.6228	0.548275	Q9Y6Y8;REV__O15068	Q9Y6Y8	SEC23-interacting protein	SEC23IP	6068
23.4973	23.2564	23.4553	24.0068	24.1186	23.7265	+	11	11	11	42.3	29.668	36.289	1.77807	-0.547654	23.403	23.9506	0.547653	P47985;P0C7P4	P47985;P0C7P4	Cytochrome b-c1 complex subunit Rieske, mitochondrial;Cytochrome b-c1 complex subunit 11;Putative cytochrome b-c1 complex subunit Rieske-like protein 1	UQCRFS1;UQCRFS1P1	1897
18.5401	18.6397	18.0012	19.1183	18.6853	19.0194		3	3	3	13.1	33.909	20.425	1.08267	-0.547383	18.3936	18.941	0.547382	Q96LJ7	Q96LJ7	Dehydrogenase/reductase SDR family member 1	DHRS1	4508
26.4777	26.0031	25.7489	26.1638	26.8175	26.8875		11	11	11	15.4	81.537	129.43	0.804063	-0.546398	26.0766	26.623	0.546398	P16070	P16070	CD44 antigen	CD44	1313
16.0963	16.1272	17.1881	17.804	16.0968	17.1438		1	1	1	9	29.746	3.1761	0.371827	-0.544308	16.4705	17.0149	0.544308	Q9H4M3	Q9H4M3	F-box only protein 44	FBXO44	5057
17.9738	17.9927	18.2995	19.4421	17.3912	19.0645		3	3	3	14.2	30.601	11.394	0.354012	-0.543954	18.0887	18.6326	0.543955	P53701	P53701	Cytochrome c-type heme lyase	HCCS	2122
20.6575	21.8676	20.7394	21.8683	21.0948	21.9332		11	11	11	23.6	60.101	15.826	0.501147	-0.543924	21.0882	21.6321	0.543924	Q15392	Q15392	Delta(24)-sterol reductase	DHCR24	2981
19.579	20.3008	20.6521	21.9483	18.9715	21.2391		11	11	11	27.3	66.452	49.606	0.222376	-0.542295	20.1773	20.7196	0.542294	Q15833	Q15833	Syntaxin-binding protein 2	STXBP2	3035
18.066	19.0494	17.0967	20.5256	18.6324	16.6766		3	3	3	11.2	37.495	28.73	0.16328	-0.540838	18.0707	18.6115	0.540838	P25774	P25774	Cathepsin S	CTSS	1514
18.7857	18.6355	16.1408	17.6472	20.9986	16.538		6	6	6	23	34.735	53.274	0.124233	-0.540577	17.854	18.3946	0.540577	P05089	P05089	Arginase-1	ARG1	1011
28.0807	28.0801	27.9398	28.278	28.7447	28.696	+	76	76	76	68.1	123.8	323.31	1.5928	-0.539378	28.0335	28.5729	0.539377	P18206	P18206	Vinculin	VCL	1369
24.2983	24.8338	24.911	25.4572	24.645	25.5572		20	20	20	58.1	44.76	128.85	0.708392	-0.538719	24.6811	25.2198	0.538719	P61160	P61160	Actin-related protein 2	ACTR2	2248
25.6854	25.4755	25.4131	25.9638	26.3648	25.8544	+	17	17	17	62.4	27.843	33.659	1.42134	-0.536376	25.5247	26.061	0.536375	P38117	P38117	Electron transfer flavoprotein subunit beta	ETFB	1764
22.5303	22.5292	22.8862	23.8751	22.5833	23.0963		24	24	24	58.1	49.901	64.085	0.610874	-0.536321	22.6486	23.1849	0.536322	Q9Y305	Q9Y305	Acyl-coenzyme A thioesterase 9, mitochondrial	ACOT9	5867
16.7217	18.166	19.4455	18.3469	18.8976	18.6977		2	2	2	18.7	23.138	10.198	0.266951	-0.536302	18.1111	18.6474	0.536301	Q9NXJ5	Q9NXJ5	Pyroglutamyl-peptidase 1	PGPEP1	5406
27.8502	27.8126	27.9493	28.3331	28.2952	28.5875	+	28	28	28	73.5	56.559	323.31	2.22256	-0.534543	27.8707	28.4053	0.534544	P06576	P06576	ATP synthase subunit beta, mitochondrial	ATP5B	1046
23.1126	20.5206	21.0794	19.7891	22.775	23.7492		36	36	36	27	183.16	57.642	0.138073	-0.533557	21.5709	22.1044	0.533556	P26358	P26358	DNA (cytosine-5)-methyltransferase 1	DNMT1	1524
28.1483	28.2124	27.6412	27.8667	29.2467	28.4863		11	11	8	77.5	16.93	219.56	0.536243	-0.532597	28.0006	28.5332	0.532597	P60660	P60660	Myosin light polypeptide 6	MYL6	2223
26.2779	26.6005	27.0999	27.1488	26.9345	27.4882		28	28	28	64.8	69.283	323.31	0.855951	-0.531109	26.6594	27.1905	0.531109	P04844	P04844	Dolichyl-diphosphooligosaccharide--protein glycosyltransferase subunit 2	RPN2	1004
22.6034	23.9712	23.7349	23.8596	23.577	24.464		4	4	4	25.5	21.175	8.5814	0.461305	-0.530373	23.4365	23.9669	0.530373	Q9UM00	Q9UM00	Transmembrane and coiled-coil domain-containing protein 1	TMCO1	5728
22.5938	23.2165	22.2867	23.7858	23.5504	22.3486		5	5	5	16	30.77	18.483	0.433819	-0.52925	22.699	23.2283	0.529251	P09038	P09038	Fibroblast growth factor 2	FGF2	1129
20.38	20.4591	20.6708	21.0162	20.5034	21.5736		6	6	6	52.8	18.822	17.157	0.7557	-0.527715	20.5033	21.031	0.527716	Q9Y2Y0	Q9Y2Y0	ADP-ribosylation factor-like protein 2-binding protein	ARL2BP	5863
21.2082	20.9122	21.4805	22.3102	21.7133	21.1592		4	4	4	13	45.418	5.9201	0.642197	-0.527307	21.2003	21.7276	0.527308	P38571	P38571	Lysosomal acid lipase/cholesteryl ester hydrolase	LIPA	1768
22.6749	22.5558	22.6499	23.2138	22.9448	23.2992	+	12	12	12	45.9	43.955	22.902	2.01897	-0.525783	22.6269	23.1526	0.525784	Q9H488	Q9H488	GDP-fucose protein O-fucosyltransferase 1	POFUT1	5039
22.8332	22.2646	22.6885	23.5059	23.2018	22.6553		21	21	21	45.9	74.423	59.694	0.805499	-0.525551	22.5954	23.121	0.525551	Q15067	Q15067	Peroxisomal acyl-coenzyme A oxidase 1	ACOX1	2941
19.5395	19.1579	18.348	18.5585	20.9803	19.0807		2	2	2	15.3	60.54	12.097	0.255755	-0.5247	19.0151	19.5398	0.5247	Q6UWP8	Q6UWP8	Suprabasin	SBSN	3473
21.1009	21.9639	22.333	22.5688	21.8051	22.5962		35	35	35	36.6	137.75	72.959	0.513127	-0.524063	21.7993	22.3234	0.524063	Q15477	Q15477	Helicase SKI2W	SKIV2L	2996
24.352	24.3052	23.7662	24.6301	24.7992	24.5588		19	19	19	52.3	56.639	225.24	1.21895	-0.52154	24.1411	24.6627	0.52154	Q9UHG3	Q9UHG3	Prenylcysteine oxidase 1	PCYOX1	5609
24.5261	24.5603	24.7659	25.5442	25.0091	24.8592		18	18	18	41	47.716	89.716	1.10665	-0.520061	24.6174	25.1375	0.520061	P23526	P23526	Adenosylhomocysteinase	AHCY	1479
22.6685	22.4251	22.165	23.777	21.8056	23.2353		13	13	13	33.2	31.791	17.111	0.357339	-0.519777	22.4195	22.9393	0.519777	Q9H3N1	Q9H3N1	Thioredoxin-related transmembrane protein 1	TMX1	5026
21.6871	21.7955	21.5749	22.3087	22.5421	21.7639		35	35	4	76.8	49.895	323.31	1.01866	-0.519091	21.6858	22.2049	0.519091	Q9BQE3	Q9BQE3	Tubulin alpha-1C chain	TUBA1C	4693
17.2415	18.4314	22.1102	22.5824	15.6862	21.071		31	30	27	13.8	308.06	153.03	0.0710967	-0.518813	19.261	19.7798	0.518812	Q14571	Q14571	Inositol 1,4,5-trisphosphate receptor type 2	ITPR2	2867
24.6728	24.2665	24.5523	24.4521	25.4744	25.1201		8	8	8	66.1	12.473	60.17	0.735507	-0.518332	24.4972	25.0155	0.518333	Q15369	Q15369	Transcription elongation factor B polypeptide 1	TCEB1	2976
22.7173	22.596	22.6883	23.6213	23.3476	22.5871		24	24	24	45.8	66.9	109.01	0.765446	-0.518129	22.6672	23.1853	0.518129	O95831	O95831	Apoptosis-inducing factor 1, mitochondrial	AIFM1	884
22.9571	21.4107	20.387	21.1462	23.5209	21.6405		16	16	16	20.6	113.75	79.981	0.190571	-0.517558	21.5849	22.1025	0.517559	Q02413	Q02413	Desmoglein-1	DSG1	2511
17.5151	18.2185	17.7925	17.8101	18.7657	18.501		2	2	2	10.7	35.368	3.2039	0.668518	-0.516895	17.842	18.3589	0.516895	Q9BXY0	Q9BXY0	Protein MAK16 homolog	MAK16	4854
21.3121	21.124	21.24	21.6785	21.7133	21.8326	+	12	12	12	25.8	52.084	28.907	2.69862	-0.516084	21.2254	21.7415	0.516083	Q9H173	Q9H173	Nucleotide exchange factor SIL1	SIL1	4975
23.3981	24.4167	24.2309	24.616	24.9682	24.006		38	38	36	42.3	131.98	323.31	0.540147	-0.514854	24.0152	24.5301	0.514854	O43795	O43795	Unconventional myosin-Ib	MYO1B	519
21.2276	21.7625	22.0187	22.9896	21.2295	22.3292		12	12	12	57.4	33.58	129.75	0.382818	-0.513167	21.6696	22.1828	0.513168	Q9GZS3	Q9GZS3	WD repeat-containing protein 61;WD repeat-containing protein 61, N-terminally processed	WDR61	4926
25.2457	25.5082	25.5224	25.9063	25.6636	26.2439		25	25	25	75.8	47.371	181.51	1.2607	-0.512541	25.4254	25.9379	0.512541	P61158;Q9P1U1;Q9C0K3	P61158	Actin-related protein 3	ACTR3	2247
24.0459	24.0479	23.8528	24.081	24.382	25.0173		15	15	15	54.4	37.375	88.124	0.836722	-0.511237	23.9822	24.4934	0.511236	Q9UJ70	Q9UJ70	N-acetyl-D-glucosamine kinase	NAGK	5650
20.7029	20.615	21.7375	22.0663	21.3411	21.1763		2	2	2	22.2	21.08	37.073	0.490664	-0.509401	21.0185	21.5279	0.509401	Q9UNL2	Q9UNL2	Translocon-associated protein subunit gamma	SSR3	5748
24.6812	24.5236	24.1616	22.958	26.0941	25.8417		13	13	13	27.5	58.112	45.111	0.191723	-0.509179	24.4555	24.9646	0.50918	P07602	P07602	Prosaposin;Saposin-A;Saposin-B-Val;Saposin-B;Saposin-C;Saposin-D	PSAP	1074
22.8238	23.0184	23.4655	23.6313	23.1483	24.0511		23	23	23	53.7	53.354	150.98	0.719592	-0.507683	23.1026	23.6103	0.507683	Q6NUK1	Q6NUK1	Calcium-binding mitochondrial carrier protein SCaMC-1	SLC25A24	3398
20.0661	19.4479	19.1113	19.4741	20.4323	20.2335		7	7	7	15.5	68.107	14.466	0.553183	-0.504876	19.5417	20.0466	0.504875	Q8TB96	Q8TB96	T-cell immunomodulatory protein	ITFG1	4022
26.0934	25.7828	25.6039	26.0627	26.3812	26.5478		86	86	86	60.6	162.46	323.31	1.17441	-0.503892	25.8267	26.3306	0.503891	Q15075	Q15075	Early endosome antigen 1	EEA1	2943
26.6784	26.2986	26.6176	27.1017	27.004	27.0001	+	15	12	12	57.6	30.54	97.598	1.83383	-0.503709	26.5316	27.0353	0.50371	Q13162	Q13162	Peroxiredoxin-4	PRDX4	2696
22.2849	22.573	23.5299	23.8105	23.2564	22.8292		22	22	22	27.5	119.75	131.65	0.460466	-0.502746	22.7959	23.2987	0.502747	O95486	O95486	Protein transport protein Sec24A	SEC24A	847
27.2218	27.569	27.6936	28.0698	28.0389	27.8791	+	30	30	30	57.9	59.75	323.31	1.51347	-0.501148	27.4948	27.9959	0.501148	P25705	P25705	ATP synthase subunit alpha, mitochondrial	ATP5A1	1513
20.5025	20.5621	21.0186	21.4586	20.7462	21.3817		6	6	6	32.3	34.91	12.753	0.834663	-0.501076	20.6944	21.1955	0.501076	Q00577	Q00577	Transcriptional activator protein Pur-alpha	PURA	2471
23.6999	23.8829	24.2159	24.8086	24.2704	24.212		22	22	22	40.7	66.115	115.58	0.960034	-0.497468	23.9329	24.4303	0.497469	Q9NSD9	Q9NSD9	Phenylalanine--tRNA ligase beta subunit	FARSB	5294
24.7562	24.4284	24.37	24.246	25.1903	25.6097		22	22	22	74.7	47.074	323.31	0.518733	-0.497143	24.5182	25.0153	0.497143	O60664	O60664	Perilipin-3	PLIN3	586
19.4736	20.8802	19.3739	16.9937	21.3945	22.8304		7	7	3	58.1	13.988	33.889	0.0977093	-0.496991	19.9092	20.4062	0.49699	Q16777;Q6FI13;Q99878;Q96KK5;Q9BTM1;P20671;P0C0S8	Q16777;Q6FI13;Q99878;Q96KK5;Q9BTM1;P20671;P0C0S8	Histone H2A type 2-C;Histone H2A type 2-A;Histone H2A type 1-J;Histone H2A type 1-H;Histone H2A.J;Histone H2A type 1-D;Histone H2A type 1	HIST2H2AC;HIST2H2AA3;HIST1H2AJ;HIST1H2AH;H2AFJ;HIST1H2AD;HIST1H2AG	3084
22.8805	21.6185	22.7682	22.8172	22.8749	23.0589		3	3	3	14.8	25.127	5.5586	0.531712	-0.494561	22.4224	22.917	0.494562	Q99720	Q99720	Sigma non-opioid intracellular receptor 1	SIGMAR1	4649
26.2646	26.2073	26.1012	26.771	26.6292	26.6468	+	13	13	13	55.9	27.692	127.64	2.77353	-0.491331	26.191	26.6823	0.491331	P30048	P30048	Thioredoxin-dependent peroxide reductase, mitochondrial	PRDX3	1605
20.0668	20.1566	20.9024	20.3549	21.0382	21.2057		5	5	5	38	15.824	12.296	0.590755	-0.490981	20.3753	20.8663	0.490982	Q7Z5G4;Q2TAP0	Q7Z5G4	Golgin subfamily A member 7	GOLGA7	3602
18.1514	16.8646	17.4278	16.652	19.4975	17.7609		2	2	2	4.3	66.157	2.1472	0.208406	-0.488841	17.4813	17.9701	0.48884	Q03692	Q03692	Collagen alpha-1(X) chain	COL10A1	2535
21.4993	21.3129	22.0042	22.4905	21.4131	22.3792		6	6	6	26	30.993	69.971	0.54003	-0.488812	21.6055	22.0943	0.488813	P20645	P20645	Cation-dependent mannose-6-phosphate receptor	M6PR	1412
22.4177	21.8341	21.7592	21.868	22.2088	23.3979		10	10	10	62.2	22.313	34.28	0.407312	-0.487908	22.0037	22.4916	0.487907	P37235;P84074;P61601	P37235	Hippocalcin-like protein 1	HPCAL1	1758
23.3187	23.3237	24.1522	24.4944	23.9459	23.8165		32	32	32	45.4	111.76	87.048	0.634448	-0.487378	23.5982	24.0856	0.487377	Q8N766	Q8N766	ER membrane protein complex subunit 1	EMC1	3891
22.2015	21.7362	21.3781	22.2339	21.3623	23.1813		10	10	10	31.4	27.701	43.569	0.350822	-0.487212	21.772	22.2592	0.487213	Q969G5	Q969G5	Protein kinase C delta-binding protein	PRKCDBP	4273
22.1941	20.9393	21.0566	21.0439	22.498	22.0995		3	3	3	8.7	35.213	2.8443	0.338821	-0.483877	21.3966	21.8805	0.483875	Q08722	Q08722	Leukocyte surface antigen CD47	CD47	2604
20.4801	20.0614	19.4224	19.0472	22.2948	20.0722		4	4	4	54.7	8.7448	7.7267	0.18301	-0.483447	19.988	20.4714	0.483446	Q8WUW1	Q8WUW1	Protein BRICK1	BRK1	4110
18.5459	18.7178	19.3295	19.1256	19.6467	19.2642		2	2	2	20.4	12.749	3.2784	0.780219	-0.481099	18.8644	19.3455	0.4811	Q96HJ9	Q96HJ9	UPF0562 protein C7orf55	C7orf55	4449
21.3415	21.4073	21.4072	21.8886	21.8633	21.842	+	7	7	7	44.8	22.837	45.498	4.31077	-0.479312	21.3853	21.8646	0.479313	P51151;Q9NP90	P51151	Ras-related protein Rab-9A	RAB9A	2030
20.2646	20.5712	21.2959	21.3243	21.2763	20.9665		14	14	14	27	79.652	20.694	0.666082	-0.478435	20.7106	21.189	0.478436	Q5VIR6	Q5VIR6	Vacuolar protein sorting-associated protein 53 homolog	VPS53	3307
22.0285	24.0003	23.753	23.1775	23.4262	24.609		12	4	4	73.1	22.006	7.9869	0.247988	-0.476979	23.2606	23.7376	0.47698	P08134	P08134	Rho-related GTP-binding protein RhoC	RHOC	1095
25.7614	25.8475	25.9211	26.498	26.1423	26.3205	+	45	45	45	45.5	114.76	275.99	1.87638	-0.476926	25.8434	26.3203	0.476927	P16615;O14983;Q93084	P16615	Sarcoplasmic/endoplasmic reticulum calcium ATPase 2	ATP2A2	1333
23.1061	23.3435	23.1163	23.6128	23.8866	23.4953	+	19	19	19	60.7	41.924	103.46	1.57043	-0.476261	23.1886	23.6649	0.476261	P42765	P42765	3-ketoacyl-CoA thiolase, mitochondrial	ACAA2	1831
22.7717	22.8896	22.691	23.5234	24.0767	22.1765		28	25	25	47.2	81.744	146.77	0.347109	-0.474747	22.7841	23.2589	0.474747	P14923	P14923	Junction plakoglobin	JUP	1291
17.0304	16.6328	18.2155	16.3179	19.5747	17.3994		13	13	10	10.3	183.26	29.235	0.166066	-0.471123	17.2929	17.764	0.471123	Q02880	Q02880	DNA topoisomerase 2-beta	TOP2B	2521
24.9365	25.2642	25.7041	25.9494	25.6414	25.7273		75	75	75	60.1	170.59	323.31	0.914302	-0.47104	25.3016	25.7727	0.471039	P07814	P07814	Bifunctional glutamate/proline--tRNA ligase;Glutamate--tRNA ligase;Proline--tRNA ligase	EPRS	1080
22.7361	22.5488	22.8546	22.587	22.9288	24.0352		26	26	26	39.4	88.892	114.36	0.454706	-0.470481	22.7132	23.1837	0.47048	O95479	O95479	GDH/6PGL endoplasmic bifunctional protein;Glucose 1-dehydrogenase;6-phosphogluconolactonase	H6PD	846
21.7832	21.7941	21.7649	21.4004	23.0814	22.2717		1	1	1	10.1	9.0788	1.7498	0.411846	-0.470428	21.7807	22.2512	0.470428	P61165	P61165	Transmembrane protein 258	TMEM258	2250
17.315	19.1112	18.3641	19.9897	17.4673	18.7279		22	22	22	28	118.63	26.09	0.199954	-0.464863	18.2634	18.7283	0.464865	Q9Y4F1	Q9Y4F1	FERM, RhoGEF and pleckstrin domain-containing protein 1	FARP1	5941
20.8982	21.5909	21.4485	22.279	21.3754	21.6767		13	13	13	30.2	51.657	24.774	0.614548	-0.464499	21.3126	21.7771	0.4645	P04424	P04424	Argininosuccinate lyase	ASL	997
21.6514	21.7977	21.7816	21.9283	22.1155	22.578		2	2	2	24.6	13.289	21.233	1.09802	-0.463654	21.7436	22.2072	0.463654	O15155	O15155	BET1 homolog	BET1	394
19.5722	18.5819	17.9317	19.9445	16.962	20.5684		5	5	5	35.8	28.081	13.221	0.141711	-0.463023	18.6953	19.1583	0.463022	Q8N4L2	Q8N4L2	Type 2 phosphatidylinositol 4,5-bisphosphate 4-phosphatase	TMEM55A	3857
21.5952	21.5527	22.8131	22.5478	22.2552	22.5413		3	3	3	31.4	11.805	4.0845	0.470701	-0.461099	21.987	22.4481	0.461098	Q9Y6A9	Q9Y6A9	Signal peptidase complex subunit 1	SPCS1	6031
22.6365	21.3394	22.0656	22.3228	22.4174	22.6795		8	7	7	38.3	25.943	75.522	0.516613	-0.459374	22.0139	22.4732	0.459373	Q7Z7H5	Q7Z7H5	Transmembrane emp24 domain-containing protein 4	TMED4	3617
21.3477	21.7745	21.3896	22.9632	20.7192	22.2055		13	13	11	51.9	36.748	106.84	0.273347	-0.458679	21.5039	21.9626	0.458679	Q9NUQ9	Q9NUQ9	Protein FAM49B	FAM49B	5328
18.1888	17.486	17.1681	18.6444	14.9248	20.6477		8	8	8	21.6	69.863	6.1718	0.0961782	-0.457985	17.6143	18.0723	0.457985	Q9H6U8	Q9H6U8	Alpha-1,2-mannosyltransferase ALG9	ALG9	5077
20.5861	20.29	20.1099	20.715	20.8656	20.7757	+	7	7	7	16.2	57.741	14.322	1.45714	-0.456766	20.3287	20.7854	0.456766	Q92692	Q92692	Nectin-2	PVRL2	4213
28.5886	28.5248	28.1018	28.7348	28.5283	29.3205		56	56	56	74.9	75.872	323.31	0.74153	-0.456074	28.4051	28.8612	0.456074	P08133	P08133	Annexin A6	ANXA6	1094
23.3709	23.2058	22.6078	22.6782	22.7922	25.0793		27	27	27	42.2	85.225	39.666	0.217067	-0.455095	23.0615	23.5166	0.455095	Q9UHB6	Q9UHB6	LIM domain and actin-binding protein 1	LIMA1	5603
21.9325	21.8388	21.8365	23.3028	21.7758	21.8838		18	18	18	38.9	51.355	94.461	0.385571	-0.451543	21.8693	22.3208	0.451544	O43615	O43615	Mitochondrial import inner membrane translocase subunit TIM44	TIMM44	488
18.5738	18.4787	17.9918	19.4215	18.619	18.3519		2	2	2	9.3	24.866	2.6585	0.538085	-0.449336	18.3481	18.7974	0.449335	Q99766	Q99766	ATP synthase subunit s, mitochondrial	ATP5S	4655
21.6265	21.9165	22.0004	22.4865	22.0446	22.3505		6	6	6	24	49.411	17.989	1.21191	-0.446058	21.8478	22.2939	0.446058	Q99538	Q99538	Legumain	LGMN	4618
21.5346	20.321	20.6995	21.4575	20.6494	21.7833		19	19	18	64.5	51.263	43.838	0.379946	-0.445036	20.8517	21.2967	0.445036	Q8NFQ8	Q8NFQ8	Torsin-1A-interacting protein 2	TOR1AIP2	3987
23.7909	23.5915	24.0289	24.4958	23.3377	24.9128		16	16	16	72.1	26.145	44.741	0.383741	-0.444981	23.8038	24.2488	0.444981	P36543;Q96A05	P36543	V-type proton ATPase subunit E 1	ATP6V1E1	1741
21.4026	20.8513	20.7663	21.6105	20.8274	21.9142		6	6	6	27.3	25.206	14.187	0.511725	-0.443993	21.0067	21.4507	0.443993	Q13445	Q13445	Transmembrane emp24 domain-containing protein 1	TMED1	2742
23.4305	23.5821	23.9942	24.6007	24.4775	23.2538		11	11	11	75.7	20.417	55.438	0.405722	-0.441733	23.6689	24.1107	0.441732	P40616	P40616	ADP-ribosylation factor-like protein 1	ARL1	1790
23.752	23.9152	23.8563	24.1329	24.1588	24.5512	+	17	17	17	47.5	52.645	71.441	1.4262	-0.439807	23.8412	24.281	0.439808	P31930	P31930	Cytochrome b-c1 complex subunit 1, mitochondrial	UQCRC1	1651
25.2114	25.5279	25.5793	26.0518	26.0172	25.5689		56	56	56	50.5	140.47	212.13	1.06868	-0.439805	25.4395	25.8793	0.439804	P26640	P26640	Valine--tRNA ligase	VARS	1533
28.317	28.0129	27.9951	28.4963	28.328	28.8197		60	60	60	77.4	89.321	323.31	1.1608	-0.439683	28.1083	28.548	0.439682	P55072	P55072	Transitional endoplasmic reticulum ATPase	VCP	2155
21.5544	22.7763	23.1273	22.4212	23.1069	23.2481		36	36	36	38.3	148.85	179.52	0.335279	-0.439415	22.486	22.9254	0.439415	Q9BQG0	Q9BQG0	Myb-binding protein 1A	MYBBP1A	4696
23.9784	23.4593	22.7077	23.2677	24.9642	23.2316		7	7	7	75.9	9.1113	34.067	0.256835	-0.439367	23.3818	23.8211	0.439367	P63220	P63220	40S ribosomal protein S21	RPS21	2370
20.3924	20.7917	21.2179	21.355	21.5435	20.8173		17	17	17	22.3	107.84	19.295	0.608618	-0.437988	20.8006	21.2386	0.437986	Q9H270	Q9H270	Vacuolar protein sorting-associated protein 11 homolog	VPS11	4997
19.2823	19.7719	20.4082	19.4585	19.7529	21.5646		8	8	8	23.3	51.4	11.858	0.234112	-0.437862	19.8208	20.2586	0.437862	Q6YP21	Q6YP21	Kynurenine--oxoglutarate transaminase 3	CCBL2	3497
23.3608	23.337	19.9506	23.638	21.3575	22.9652		59	59	59	45.4	177.44	323.31	0.120968	-0.437419	22.2161	22.6536	0.43742	P48681	P48681	Nestin	NES	1919
21.3316	20.8876	20.7125	21.4178	21.7625	21.0603		3	3	3	22.2	21.198	11.221	0.729405	-0.436296	20.9772	21.4135	0.436296	Q6UW68	Q6UW68	Transmembrane protein 205	TMEM205	3467
21.6101	21.6161	20.6215	22.0862	21.0019	22.0663		4	4	4	17.2	32.662	42.175	0.37467	-0.435557	21.2826	21.7181	0.435556	Q9BW60	Q9BW60	Elongation of very long chain fatty acids protein 1	ELOVL1	4819
22.531	22.1429	21.9647	22.6455	22.7042	22.5937		16	16	16	32.8	68.996	98.043	1.20113	-0.434921	22.2129	22.6478	0.434919	P10515	P10515	Dihydrolipoyllysine-residue acetyltransferase component of pyruvate dehydrogenase complex, mitochondrial	DLAT	1187
21.7384	21.9703	20.2799	21.6098	21.7636	21.9129		12	1	1	62	20.987	4.064	0.332429	-0.432543	21.3296	21.7621	0.432543	P62834	P62834	Ras-related protein Rap-1A	RAP1A	2332
23.2134	23.0391	23.8939	24.3776	23.6716	23.3894		22	22	22	29.8	118.32	94.269	0.475563	-0.430716	23.3822	23.8129	0.430716	P53992	P53992	Protein transport protein Sec24C	SEC24C	2127
22.1061	21.7961	21.7797	22.5912	22.506	21.872		9	9	9	36.1	53.588	43.039	0.79097	-0.429113	21.894	22.3231	0.429111	P15289	P15289	Arylsulfatase A;Arylsulfatase A component B;Arylsulfatase A component C	ARSA	1300
24.0689	24.2628	24.2097	23.7999	25.1852	24.8405		7	7	7	54.3	15.046	55.538	0.436327	-0.428049	24.1805	24.6085	0.428049	P35080	P35080	Profilin-2	PFN2	1695
27.4261	27.6038	28.0254	28.1922	27.8975	28.248		24	24	24	81.7	25.035	187.74	0.960776	-0.427496	27.6851	28.1126	0.427496	P30041	P30041	Peroxiredoxin-6	PRDX6	1600
21.5467	21.786	21.7769	22.4813	21.7227	22.1864		12	12	12	27.5	59.151	72.375	0.846352	-0.426957	21.7032	22.1301	0.426958	Q8NF37	Q8NF37	Lysophosphatidylcholine acyltransferase 1	LPCAT1	3976
23.7308	23.6808	23.3543	24.5576	23.6918	23.7834		17	17	17	66.4	33.232	273.24	0.637168	-0.422292	23.5886	24.0109	0.422291	P54920;Q9H115	P54920	Alpha-soluble NSF attachment protein	NAPA	2148
17.7353	18.93	19.1452	19.2107	17.2677	20.5983		13	13	13	20.5	92.742	15.076	0.148124	-0.422112	18.6035	19.0256	0.422112	Q9UP83	Q9UP83	Conserved oligomeric Golgi complex subunit 5	COG5	5760
23.6813	23.645	23.5585	24.5167	24.0026	23.6312		30	28	28	54	79.187	212.9	0.7471	-0.421897	23.6283	24.0502	0.421898	O60488	O60488	Long-chain-fatty-acid--CoA ligase 4	ACSL4	565
21.3878	20.9783	21.4639	21.9084	21.39	21.7959		5	5	5	29.1	20.126	56.523	0.901797	-0.421424	21.2767	21.6981	0.421423	Q9BTE1	Q9BTE1	Dynactin subunit 5	DCTN5	4749
21.0474	20.9654	20.6566	21.0975	21.6699	21.1628		10	10	10	18.2	70.857	24.882	0.905855	-0.420287	20.8898	21.3101	0.420288	P43155	P43155	Carnitine O-acetyltransferase	CRAT	1841
25.0493	25.2694	25.2353	26.4364	24.4252	25.9508		20	20	20	66.4	31.35	100.31	0.276276	-0.419451	25.1847	25.6041	0.419451	P47756	P47756	F-actin-capping protein subunit beta	CAPZB	1890
18.3095	18.623	19.1738	19.3334	19.7869	18.2417		4	4	4	23.8	29.233	4.4726	0.328986	-0.41853	18.7021	19.1206	0.41853	Q9BSF4	Q9BSF4	Uncharacterized protein C19orf52	C19orf52	4729
24.2762	24.5706	24.6686	25.1999	24.8413	24.7278		17	17	17	38	57.548	64.702	1.06267	-0.41787	24.5051	24.923	0.41787	P49257	P49257	Protein ERGIC-53	LMAN1	1936
24.9579	25.3224	25.264	26.1409	25.5722	25.0793		7	7	7	49	15.807	18.08	0.565295	-0.416033	25.1814	25.5975	0.416033	P62266	P62266	40S ribosomal protein S23	RPS23	2301
26.5302	26.2363	25.5012	26.9035	26.3983	26.2128		5	5	5	25.8	14.177	30.177	0.490633	-0.415639	26.0892	26.5048	0.41564	P13987	P13987	CD59 glycoprotein	CD59	1273
26.1291	26.694	27.1194	27.1671	26.8702	27.1478		79	79	79	71.8	138.34	323.31	0.614947	-0.414199	26.6475	27.0617	0.4142	P53621	P53621	Coatomer subunit alpha;Xenin;Proxenin	COPA	2117
21.9424	21.0261	17.5753	20.386	20.9915	20.4019		14	3	3	52.4	17.256	4.7981	0.110917	-0.411885	20.1812	20.5931	0.411884	Q9UNX3	Q9UNX3	60S ribosomal protein L26-like 1	RPL26L1	5757
20.0177	18.9198	19.1745	20.6938	17.4383	21.2116		4	4	4	6.8	63.535	4.1381	0.122246	-0.410566	19.3707	19.7812	0.410564	Q96K49	Q96K49	Transmembrane protein 87B	TMEM87B	4492
22.4216	22.3189	22.2052	22.6264	22.2166	23.3314		9	9	9	45.5	23.85	19.976	0.546371	-0.409613	22.3152	22.7248	0.409613	Q9NZD2	Q9NZD2	Glycolipid transfer protein	GLTP	5446
24.9538	24.9041	24.3786	25.1565	25.5059	24.7999		11	11	11	52.6	15.747	69.202	0.675793	-0.408591	24.7455	25.1541	0.40859	P46779	P46779	60S ribosomal protein L28	RPL28	1875
24.7119	24.8632	24.3966	24.4409	25.0747	25.6803		9	9	9	51.7	16.57	71.326	0.459601	-0.408069	24.6572	25.0653	0.40807	P61916	P61916	Epididymal secretory protein E1	NPC2	2276
23.6671	23.425	23.4301	23.6901	23.9489	24.1066	+	14	14	3	69	20.825	116	1.31418	-0.407813	23.5074	23.9152	0.407812	P61224;A6NIZ1	P61224;A6NIZ1	Ras-related protein Rap-1b;Ras-related protein Rap-1b-like protein	RAP1B	2254
22.4023	22.6167	22.7977	23.1842	22.7326	23.1204		32	32	32	39.4	118.56	80.07	1.05277	-0.406819	22.6056	23.0124	0.40682	Q5GLZ8	Q5GLZ8	Probable E3 ubiquitin-protein ligase HERC4	HERC4	3216
22.0711	22.2542	22.3433	22.4772	22.6721	22.7374	+	19	19	19	39.6	67.568	75.676	1.6534	-0.406023	22.2229	22.6289	0.406023	P61764	P61764	Syntaxin-binding protein 1	STXBP1	2273
23.3822	24.0294	24.6977	24.9752	24.4755	23.8736		9	6	6	66.2	23.482	110.98	0.337484	-0.404976	24.0365	24.4414	0.404976	P51148	P51148	Ras-related protein Rab-5C	RAB5C	2028
21.9285	22.8088	23.2684	23.1952	22.8682	23.1542		43	43	43	25.5	292.48	172.93	0.424333	-0.403977	22.6686	23.0725	0.403978	Q9HCE0	Q9HCE0	Ectopic P granules protein 5 homolog	EPG5	5164
24.8911	25.2384	25.1824	25.5668	25.3646	25.5758	+	21	21	21	56	60.541	231.87	1.44797	-0.398439	25.104	25.5024	0.398439	Q6DD88	Q6DD88	Atlastin-3	ATL3	3365
26.6324	26.3795	26.4709	26.3223	26.9909	27.3639		8	8	8	18.7	44.882	87.322	0.563737	-0.398058	26.4943	26.8923	0.398058	P11279	P11279	Lysosome-associated membrane glycoprotein 1	LAMP1	1212
21.3873	22.2218	21.4075	22.6237	21.7504	21.8304		9	9	9	29.8	36.249	19.844	0.432963	-0.395938	21.6722	22.0681	0.395939	P53597	P53597	Succinyl-CoA ligase [ADP/GDP-forming] subunit alpha, mitochondrial	SUCLG1	2112
19.9607	20.545	17.5872	17.4869	20.7394	21.0525		12	12	12	21.8	89.301	48.8	0.0972782	-0.395316	19.3643	19.7596	0.395317	P46087	P46087	Probable 28S rRNA (cytosine(4447)-C(5))-methyltransferase	NOP2	1863
26.0838	25.8028	25.6941	25.6817	26.8423	26.242		6	6	6	37	18.795	50.554	0.484585	-0.395117	25.8602	26.2553	0.395119	Q969H8	Q969H8	Myeloid-derived growth factor	MYDGF	4276
25.0349	25.1605	25.3186	25.9131	25.7051	25.0778		36	36	36	50.7	87.301	307.32	0.677656	-0.393963	25.1714	25.5653	0.393963	P54886	P54886	Delta-1-pyrroline-5-carboxylate synthase;Glutamate 5-kinase;Gamma-glutamyl phosphate reductase	ALDH18A1	2147
22.1088	22.1904	21.9737	21.3485	23.4401	22.6633		6	6	6	58.5	9.9062	14.186	0.254347	-0.393017	22.091	22.484	0.393017	O14949	O14949	Cytochrome b-c1 complex subunit 8	UQCRQ	355
24.5227	24.6909	25.3388	25.4487	25.1736	25.1053		43	43	43	66.5	75.378	284.4	0.656749	-0.391741	24.8508	25.2425	0.391741	P54136	P54136	Arginine--tRNA ligase, cytoplasmic	RARS	2130
22.5078	23.846	21.6548	22.1029	24.5862	22.4917		3	2	2	8.7	58.959	4.3651	0.145026	-0.390722	22.6696	23.0603	0.39072	Q13410;Q6AZZ1;O00481;O00478	Q13410	Butyrophilin subfamily 1 member A1	BTN1A1	2730
24.1212	23.8297	23.7719	23.9725	24.1284	24.7883		34	34	34	53.6	85.472	323.31	0.644638	-0.388788	23.9076	24.2964	0.388788	P49589	P49589	Cysteine--tRNA ligase, cytoplasmic	CARS	1956
23.8027	22.868	22.8373	25.2022	22.9108	22.559		10	10	10	32.7	37.277	54.862	0.164665	-0.387997	23.1694	23.5573	0.387997	Q9UJ72	Q9UJ72	Annexin A10	ANXA10	5651
23.3019	24.342	24.216	24.9546	24.2648	23.8031		11	11	11	43.4	32.193	116.93	0.342466	-0.387538	23.9533	24.3408	0.387539	Q14192	Q14192	Four and a half LIM domains protein 2	FHL2	2834
23.6034	23.5669	23.4054	23.7825	23.7741	24.1709		13	13	13	51.8	40.307	57.469	1.24884	-0.383954	23.5252	23.9092	0.383955	Q9NR45	Q9NR45	Sialic acid synthase	NANS	5253
23.7769	23.997	24.2613	24.4601	24.0034	24.7205		7	7	7	44.3	22.345	59.336	0.691931	-0.382993	24.0117	24.3947	0.382994	Q96IU4	Q96IU4	Alpha/beta hydrolase domain-containing protein 14B	ABHD14B	4466
21.977	21.4389	20.0924	19.753	22.1669	22.7323		42	42	38	28.2	215.4	97.631	0.130781	-0.381314	21.1694	21.5507	0.381315	Q9Y4I1	Q9Y4I1	Unconventional myosin-Va	MYO5A	5945
22.6193	22.8172	22.8702	23.3855	22.866	23.1927		22	22	22	29.4	91.079	122.92	1.04945	-0.379181	22.7689	23.1481	0.379181	Q8IXB1	Q8IXB1	DnaJ homolog subfamily C member 10	DNAJC10	3764
21.6961	21.6304	21.3062	22.1405	21.8927	21.7362		17	17	17	16.3	154.37	39.435	1.05701	-0.37893	21.5442	21.9232	0.378931	Q9UHN6;Q86WI1	Q9UHN6	Transmembrane protein 2	TMEM2	5614
30.5824	30.4096	30.1301	30.6076	30.5734	31.0742		42	42	42	81.1	38.604	323.31	0.841034	-0.377708	30.374	30.7517	0.377708	P07355;A6NMY6	P07355;A6NMY6	Annexin A2;Putative annexin A2-like protein	ANXA2;ANXA2P2	1069
19.4163	18.2669	18.5399	19.1845	18.2463	19.9146		6	6	6	23.4	41.084	16.08	0.249272	-0.374107	18.741	19.1151	0.374107	Q9Y2C4	Q9Y2C4	Nuclease EXOG, mitochondrial	EXOG	5823
21.7563	22.2541	20.3538	22.7017	21.9674	20.8149		5	3	3	24.2	24.267	16.422	0.1795	-0.373293	21.4547	21.828	0.373293	O95716	O95716	Ras-related protein Rab-3D	RAB3D	864
22.2981	21.8778	24.0886	23.7093	22.0605	23.6141		50	50	50	37.5	190.68	181.81	0.162523	-0.373133	22.7548	23.128	0.373133	O00443	O00443	Phosphatidylinositol 4-phosphate 3-kinase C2 domain-containing subunit alpha	PIK3C2A	259
18.3094	17.8056	17.6054	17.4723	19.0823	18.2847		1	1	1	11.2	14.116	4.5308	0.296759	-0.372978	17.9068	18.2798	0.372976	Q5JTJ3	Q5JTJ3	Cytochrome c oxidase assembly factor 6 homolog	COA6	3234
23.9983	24.5419	24.5974	24.5683	24.329	25.3545		16	16	15	53.5	40.949	118.78	0.437423	-0.371386	24.3792	24.7506	0.371386	O15143	O15143	Actin-related protein 2/3 complex subunit 1B	ARPC1B	391
17.2087	17.5096	18.7073	19.0628	16.2403	19.2356		4	4	4	13.6	46.36	8.0783	0.126686	-0.371058	17.8085	18.1796	0.371059	O14874	O14874	[3-methyl-2-oxobutanoate dehydrogenase [lipoamide]] kinase, mitochondrial	BCKDK	344
21.0334	21.6705	21.9653	22.77	21.2106	21.7948		46	40	40	42.7	158.17	105.38	0.279017	-0.368752	21.5564	21.9251	0.368752	Q13464	Q13464	Rho-associated protein kinase 1	ROCK1	2745
17.9681	19.7693	20.1547	19.6379	19.6	19.7597		14	14	14	18.6	111.17	55.075	0.211525	-0.368516	19.2974	19.6659	0.368517	Q96JG6	Q96JG6	Coiled-coil domain-containing protein 132	CCDC132	4479
17.8059	18.1059	18.2361	17.9999	18.6127	18.6325		4	4	2	35.3	17.363	8.2161	0.682591	-0.365738	18.0493	18.415	0.365738	Q53FV1	Q53FV1	ORM1-like protein 2	ORMDL2	3175
22.2291	22.1507	22.4742	22.5339	22.4531	22.9553		8	8	8	44.4	20.274	52.462	0.922642	-0.362722	22.2847	22.6474	0.362722	O43617	O43617	Trafficking protein particle complex subunit 3	TRAPPC3	489
21.987	22.6163	21.4118	22.2869	22.0787	22.7343		12	12	12	63.6	22.237	274.15	0.382015	-0.36161	22.005	22.3666	0.36161	O43399	O43399	Tumor protein D54	TPD52L2	467
23.4307	24.5008	24.5	24.275	24.44	24.7992		12	12	12	51.8	34.632	43.347	0.391769	-0.360882	24.1438	24.5047	0.360882	P09486	P09486	SPARC	SPARC	1140
18.8849	18.6579	18.5767	19.6753	19.2368	18.2897		4	4	4	4.2	143.89	34.448	0.358626	-0.36077	18.7065	19.0673	0.360769	Q92823	Q92823	Neuronal cell adhesion molecule	NRCAM	4231
19.8214	19.1424	19.1382	19.5135	19.5117	20.1551		5	5	5	25.1	30.005	5.2302	0.5036	-0.359437	19.3673	19.7268	0.359438	P07738	P07738	Bisphosphoglycerate mutase	BPGM	1078
29.8482	29.7095	29.5687	30.1344	29.9892	30.0797	+	45	45	45	81.7	57.116	323.31	1.76989	-0.358931	29.7088	30.0677	0.358932	P07237	P07237	Protein disulfide-isomerase	P4HB	1065
25.5894	25.0361	24.8193	24.8592	26.2712	25.3836		9	9	9	68.6	10.932	24.579	0.308192	-0.356412	25.1483	25.5047	0.356413	P61604	P61604	10 kDa heat shock protein, mitochondrial	HSPE1	2269
23.2897	23.3781	23.1842	23.3557	23.895	23.6696		40	40	40	47.6	135.62	323.31	1.00569	-0.356107	23.284	23.6401	0.356108	Q27J81	Q27J81	Inverted formin-2	INF2	3100
23.7671	23.7781	23.6008	24.4998	22.9348	24.7761		28	28	28	33.3	110.46	45.33	0.243166	-0.354874	23.7153	24.0702	0.354874	Q6P179	Q6P179	Endoplasmic reticulum aminopeptidase 2	ERAP2	3417
21.2219	21.5918	21.875	22.1623	22.1047	21.4849		3	3	3	33.1	14.678	37.172	0.544415	-0.354399	21.5629	21.9173	0.354399	Q8N6L1	Q8N6L1	Keratinocyte-associated protein 2	KRTCAP2	3884
23.8404	24.0851	24.0968	24.885	23.8767	24.3208		183	179	179	31.9	860.65	323.31	0.510113	-0.353401	24.0074	24.3608	0.353401	Q03001;REV__Q9BX97	Q03001	Dystonin	DST	2524
17.3304	17.3714	18.034	17.6174	18.0443	18.1327		3	3	3	7	44.297	16.513	0.563559	-0.352868	17.5786	17.9315	0.352869	P16219	P16219	Short-chain specific acyl-CoA dehydrogenase, mitochondrial	ACADS	1318
22.8688	23.754	23.2771	24.2641	24.1253	22.5609		21	21	21	61.5	49.844	70.062	0.227195	-0.350094	23.3	23.6501	0.350094	Q9NR12	Q9NR12	PDZ and LIM domain protein 7	PDLIM7	5247
25.4231	25.2774	25.0911	25.5829	25.1205	26.136		21	21	21	59.9	46.971	89.776	0.493022	-0.349267	25.2639	25.6131	0.349266	Q9BS26	Q9BS26	Endoplasmic reticulum resident protein 44	ERP44	4724
23.7534	24.2658	24.437	24.3729	24.5327	24.5957		13	13	13	48.2	25.003	27.758	0.740436	-0.348356	24.1521	24.5004	0.348354	Q15005	Q15005	Signal peptidase complex subunit 2	SPCS2	2917
21.2421	21.2026	21.1732	21.6394	21.9394	21.082		4	4	4	75.3	10.143	35.294	0.620045	-0.347617	21.206	21.5536	0.347616	Q9Y241;A8MV81	Q9Y241	HIG1 domain family member 1A, mitochondrial	HIGD1A	5801
24.4868	25.0233	25.588	25.4164	25.1714	25.553		18	18	13	78.8	22.367	68.81	0.442927	-0.347543	25.0327	25.3802	0.347544	Q9NR31	Q9NR31	GTP-binding protein SAR1a	SAR1A	5251
26.2461	26.2571	26.1457	26.3549	26.1185	27.2148		39	39	39	62.1	79.994	323.31	0.444335	-0.346413	26.2163	26.5627	0.346413	P17655	P17655	Calpain-2 catalytic subunit	CAPN2	1350
18.8814	17.1289	18.138	18.1649	18.2452	18.7756		2	2	2	14.3	27.835	8.6112	0.252844	-0.345837	18.0494	18.3952	0.345837	Q8WY22	Q8WY22	BRI3-binding protein	BRI3BP	4161
18.7946	19.4186	19.6341	19.8471	19.4106	19.6267		6	6	6	16.2	40.513	6.8186	0.542457	-0.345664	19.2824	19.6281	0.345663	Q8TCE6;Q6NSW5	Q8TCE6;Q6NSW5	Protein FAM45A;Protein FAM45B	FAM45A;FAM45B	3395
16.9826	16.6959	17.0432	16.7693	16.5472	18.4414		7	6	6	11.5	81.544	9.4026	0.221872	-0.345399	16.9072	17.2526	0.3454	O00459	O00459	Phosphatidylinositol 3-kinase regulatory subunit beta	PIK3R2	260
27.0964	27.1042	26.8153	27.1538	27.3423	27.5522		27	27	27	74.6	50.118	103.08	1.08432	-0.34414	27.0053	27.3494	0.344139	P26641	P26641	Elongation factor 1-gamma	EEF1G	1534
24.4677	24.7548	24.1553	24.8669	25.0338	24.5074		5	5	5	30.8	22.761	19.843	0.669897	-0.34343	24.4593	24.8027	0.34343	Q15363	Q15363	Transmembrane emp24 domain-containing protein 2	TMED2	2973
19.2969	19.3098	19.5908	20.5016	19.0971	19.6283		3	3	3	38.2	20.772	7.1405	0.336992	-0.343175	19.3992	19.7424	0.343174	Q7Z4R8	Q7Z4R8	UPF0669 protein C6orf120	C6orf120	3598
21.5146	21.3436	20.8265	22.1492	21.0245	21.5298		7	7	7	37.9	37.92	25.073	0.368541	-0.339619	21.2282	21.5679	0.339619	O15126	O15126	Secretory carrier-associated membrane protein 1	SCAMP1	388
20.3654	20.9811	20.992	20.2028	22.0198	21.1314		7	7	7	38.1	33.24	20.579	0.23605	-0.338524	20.7795	21.118	0.338524	Q96QR8	Q96QR8	Transcriptional activator protein Pur-beta	PURB	4556
22.7259	23.6325	24.3033	24.5359	23.5195	23.6164		18	18	18	45.7	49.654	101.93	0.236438	-0.336716	23.5539	23.8906	0.336716	Q96CW1	Q96CW1	AP-2 complex subunit mu	AP2M1	4359
24.3887	24.2646	24.203	25.3903	23.743	24.7296		14	14	14	45.3	45.807	37.131	0.28031	-0.335558	24.2854	24.621	0.335558	Q6PIU2	Q6PIU2	Neutral cholesterol ester hydrolase 1	NCEH1	3445
22.1691	22.3255	22.2796	23.5999	22.0255	22.1552		6	6	6	35.4	34.293	19.312	0.264319	-0.335491	22.2581	22.5936	0.335491	Q16836	Q16836	Hydroxyacyl-coenzyme A dehydrogenase, mitochondrial	HADH	3090
29.5219	29.2269	28.9326	29.2418	29.4521	29.9935		29	29	29	73.4	38.714	323.31	0.524455	-0.33535	29.2271	29.5625	0.33535	P04083	P04083	Annexin A1	ANXA1	985
24.9353	25.0096	25.2478	25.3236	25.2674	25.6066		44	44	35	60.1	96.695	213.25	1.1166	-0.334953	25.0642	25.3992	0.334951	P11216	P11216	Glycogen phosphorylase, brain form	PYGB	1206
23.2138	22.6922	22.8778	23.7227	22.869	23.1964		42	42	41	36.1	171.59	240.61	0.501497	-0.334791	22.9279	23.2627	0.334791	P33527	P33527	Multidrug resistance-associated protein 1	ABCC1	1676
16.9081	17.1254	18.6691	18.1519	15.9915	19.5624		14	14	14	26.5	72.043	19.05	0.102144	-0.334437	17.5675	17.9019	0.334438	Q96NE9	Q96NE9	FERM domain-containing protein 6	FRMD6	4526
23.3344	23.0441	23.1259	23.6969	22.5214	24.2893		18	18	18	25.8	93.673	36.244	0.25185	-0.334415	23.1681	23.5026	0.334415	Q8TCJ2	Q8TCJ2	Dolichyl-diphosphooligosaccharide--protein glycosyltransferase subunit STT3B	STT3B	4041
24.7939	24.9076	24.9087	25.3358	24.9807	25.2942	+	43	43	27	83	60.626	323.31	1.31931	-0.333514	24.87	25.2036	0.333515	Q9H4M9	Q9H4M9	EH domain-containing protein 1	EHD1	5058
21.1398	21.234	21.2722	22.7287	19.1164	22.8013		22	22	19	45.9	63.704	103.75	0.0981998	-0.333504	21.2153	21.5488	0.333504	O00425	O00425	Insulin-like growth factor 2 mRNA-binding protein 3	IGF2BP3	256
24.8693	24.9435	25.3311	25.8464	25.201	25.0949		36	36	33	72.2	86.16	323.31	0.533394	-0.332832	25.048	25.3808	0.33283	Q15436	Q15436	Protein transport protein Sec23A	SEC23A	2993
19.0142	18.1974	16.9025	18.8071	16.5604	19.7437		5	5	5	19.1	38.247	7.5949	0.106378	-0.332333	18.0381	18.3704	0.332333	Q9GZM5	Q9GZM5	Protein YIPF3;Protein YIPF3, 36 kDa form III	YIPF3	4919
24.5216	24.4559	24.8022	24.931	24.7111	25.1338		15	15	12	81.7	23.48	123.35	0.961002	-0.332047	24.5932	24.9253	0.332047	P10301	P10301	Ras-related protein R-Ras	RRAS	1182
21.931	22.2146	22.5322	24.383	22.2139	21.0769		64	64	64	20.9	453.66	224.24	0.123155	-0.331964	22.226	22.5579	0.331964	Q99996	Q99996	A-kinase anchor protein 9	AKAP9	4672
20.5439	20.2572	21.2102	20.9036	19.8201	22.277		20	20	20	20.3	142.06	118.49	0.162071	-0.329821	20.6704	21.0002	0.329823	Q52LW3	Q52LW3	Rho GTPase-activating protein 29	ARHGAP29	3166
21.8762	20.9492	21.5709	22.8986	19.5123	22.968		4	4	4	14.6	51.417	29.244	0.100242	-0.327487	21.4655	21.7929	0.327488	O95674	O95674	Phosphatidate cytidylyltransferase 2	CDS2	860
20.6597	20.7351	20.9501	21.2642	20.7272	21.3324		11	11	11	15.4	93.908	51.955	0.708563	-0.326295	20.7817	21.108	0.326296	Q658Y4;P0C866	Q658Y4	Protein FAM91A1	FAM91A1	3342
28.8031	28.5434	27.8324	28.6635	28.3924	29.099		39	39	39	70.9	66.022	323.31	0.38494	-0.32534	28.3929	28.7183	0.32534	Q07065;Q96K21	Q07065	Cytoskeleton-associated protein 4	CKAP4	2575
29.1827	29.3318	28.9679	29.005	30.0962	29.357		14	14	14	95.6	14.716	189.25	0.407807	-0.325226	29.1608	29.4861	0.325226	P09382	P09382	Galectin-1	LGALS1	1136
24.3122	24.0907	26.3054	26.0747	24.8322	24.7744		12	12	12	28.9	28.68	106.16	0.146733	-0.324376	24.9028	25.2271	0.324377	P62753	P62753	40S ribosomal protein S6	RPS6	2327
22.8475	23.1536	23.4757	23.2631	23.778	23.4081		8	8	8	54.9	24.843	107.7	0.612664	-0.324155	23.1589	23.4831	0.324156	Q6P587	Q6P587	Acylpyruvase FAHD1, mitochondrial	FAHD1	3433
25.1515	25.3846	25.793	25.6982	26.0904	25.5103		16	16	15	69.8	26.559	323.31	0.56611	-0.323266	25.443	25.7663	0.323265	P21266	P21266	Glutathione S-transferase Mu 3	GSTM3	1424
24.279	24.1629	24.2067	24.2971	24.4987	24.8188		16	16	16	59.8	40.228	107.2	0.969051	-0.321957	24.2162	24.5382	0.321957	Q12907	Q12907	Vesicular integral-membrane protein VIP36	LMAN2	2658
22.7089	22.6803	23.0839	23.1165	23.0809	23.2328		20	20	20	35.1	66.966	38.642	1.088	-0.319054	22.8243	23.1434	0.319054	Q9NTJ5	Q9NTJ5	Phosphatidylinositide phosphatase SAC1	SACM1L	5308
16.6938	17.6267	18.3014	18.9274	16.6048	18.0467		7	7	7	8.9	121.4	5.6147	0.144063	-0.318997	17.5406	17.8596	0.318998	Q8N1F8	Q8N1F8	Serine/threonine-protein kinase 11-interacting protein	STK11IP	3827
24.4904	24.0959	23.9581	23.9375	25.021	24.5401		9	9	9	58.8	17.259	178.19	0.379959	-0.318084	24.1815	24.4995	0.318085	Q04837	Q04837	Single-stranded DNA-binding protein, mitochondrial	SSBP1	2546
19.7966	21.8154	22.1367	22.5011	20.2086	21.9887		6	6	6	25.4	22.814	9.1244	0.113776	-0.316518	21.2496	21.5661	0.316517	Q7Z2W9	Q7Z2W9	39S ribosomal protein L21, mitochondrial	MRPL21	3573
21.9826	22.4898	22.7922	23.3723	22.2155	22.6242		17	17	17	23	112.21	102.11	0.312495	-0.315817	22.4215	22.7373	0.315817	Q66K74	Q66K74	Microtubule-associated protein 1S;MAP1S heavy chain;MAP1S light chain	MAP1S	3345
19.7215	18.4073	19.4692	19.4371	19.2074	19.8975		3	3	3	5.6	73.293	5.3099	0.2809	-0.314644	19.1993	19.514	0.314646	Q68CP4	Q68CP4	Heparan-alpha-glucosaminide N-acetyltransferase	HGSNAT	3348
24.759	24.4764	24.3886	24.8728	24.6203	25.0705		32	32	32	36.3	113.89	174.23	0.847369	-0.313183	24.5413	24.8545	0.313183	Q13423	Q13423	NAD(P) transhydrogenase, mitochondrial	NNT	2733
23.7148	23.6447	23.9269	23.5218	24.0189	24.6761		5	5	5	53.4	16.332	37.448	0.377442	-0.310136	23.7621	24.0723	0.310135	O43169	O43169	Cytochrome b5 type B	CYB5B	443
24.7121	24.6237	24.8239	24.8138	24.7415	25.5339		12	12	12	76.7	21.097	121.47	0.525145	-0.309841	24.7199	25.0297	0.309841	Q9NRV9	Q9NRV9	Heme-binding protein 1	HEBP1	5275
23.3393	23.1444	22.606	23.316	23.2768	23.4247		11	11	11	47.3	37.92	24.956	0.621574	-0.309276	23.0299	23.3392	0.309275	Q9H2U2	Q9H2U2	Inorganic pyrophosphatase 2, mitochondrial	PPA2	5011
19.4046	18.1581	18.1663	19.1939	19.1871	18.2673		4	4	4	7.6	56.911	4.1995	0.233214	-0.306447	18.5763	18.8828	0.306446	O95528	O95528	Solute carrier family 2, facilitated glucose transporter member 10	SLC2A10	851
22.2008	22.1897	21.8642	22.3561	22.1193	22.6958		16	16	14	53.7	45.518	111.04	0.694295	-0.305479	22.0849	22.3904	0.305479	P13861	P13861	cAMP-dependent protein kinase type II-alpha regulatory subunit	PRKAR2A	1270
21.8838	22.4043	22.7724	22.8585	22.599	22.5182		11	11	11	42.7	35.503	34.548	0.477145	-0.305044	22.3535	22.6586	0.305044	Q9BWM7	Q9BWM7	Sideroflexin-3	SFXN3	4830
19.3889	17.0283	18.843	20.8153	14.8843	20.4757		6	6	6	10.1	103.13	93.717	0.051106	-0.304989	18.4201	18.7251	0.304989	O14786	O14786	Neuropilin-1	NRP1	337
20.8545	20.9248	20.2197	22.6994	19.7136	20.5006		6	6	6	34.7	34.596	13.225	0.120708	-0.304799	20.6664	20.9712	0.3048	Q96GK7;Q6P2I3	Q96GK7;Q6P2I3	Fumarylacetoacetate hydrolase domain-containing protein 2A;Fumarylacetoacetate hydrolase domain-containing protein 2B	FAHD2A;FAHD2B	4432
21.0608	22.0483	21.7814	22.8879	21.2642	21.6482		26	19	18	56.2	61.174	84.012	0.204876	-0.303315	21.6302	21.9335	0.303314	Q9H223	Q9H223	EH domain-containing protein 4	EHD4	4993
19.888	19.7933	20.53	19.7647	19.7951	21.5592		6	6	6	27.6	34.69	10.169	0.180845	-0.302577	20.0704	20.373	0.302576	Q8NFV4	Q8NFV4	Alpha/beta hydrolase domain-containing protein 11	ABHD11	3988
20.2434	20.0787	19.3365	20.107	19.686	20.7652		4	4	4	8.7	48.547	4.2492	0.288416	-0.299858	19.8862	20.1861	0.299858	Q15070	Q15070	Mitochondrial inner membrane protein OXA1L	OXA1L	2942
25.6499	25.516	25.6891	25.8119	25.8231	26.1172		17	17	17	54.7	28.908	209.27	1.24411	-0.299063	25.6183	25.9174	0.299063	P24539	P24539	ATP synthase F(0) complex subunit B1, mitochondrial	ATP5F1	1494
27.4523	27.2053	26.9154	27.463	27.1048	27.9017		35	35	34	57.9	67.567	226.91	0.465229	-0.298854	27.191	27.4898	0.298853	P27824	P27824	Calnexin	CANX	1556
25.8042	25.5677	25.3349	25.217	25.828	26.5578		34	34	34	45.3	85.862	259.78	0.294789	-0.298665	25.5689	25.8676	0.298664	Q12797	Q12797	Aspartyl/asparaginyl beta-hydroxylase	ASPH	2638
17.7545	20.107	20.9211	19.1908	20.2698	20.2174		7	7	7	15.2	79.322	9.2364	0.106342	-0.298425	19.5942	19.8927	0.298426	Q5SY16	Q5SY16	Polynucleotide 5-hydroxyl-kinase NOL9	NOL9	3261
23.3141	22.991	23.1434	23.2869	22.85	24.2034		7	7	7	25.3	26.005	70.741	0.29396	-0.29722	23.1495	23.4467	0.29722	Q9Y3A6	Q9Y3A6	Transmembrane emp24 domain-containing protein 5	TMED5	5883
27.2003	27.4903	27.3695	27.3615	27.5143	28.071		16	15	15	70.7	21.892	77.218	0.567596	-0.295556	27.3534	27.6489	0.295555	P32119	P32119	Peroxiredoxin-2	PRDX2	1662
27.2265	27.3825	27.4249	28.0028	27.6988	27.2163		32	32	31	60.2	70.905	184.97	0.55085	-0.294657	27.3446	27.6393	0.294659	Q16881	Q16881	Thioredoxin reductase 1, cytoplasmic	TXNRD1	3095
22.8274	21.439	22.6297	23.048	21.7151	23.0093		7	7	7	51.5	30.338	19.897	0.180293	-0.292116	22.2987	22.5908	0.292116	Q9Y287	Q9Y287	Integral membrane protein 2B;BRI2, membrane form;BRI2 intracellular domain;BRI2C, soluble form;Bri23 peptide	ITM2B	5815
21.4287	21.4436	21.4845	21.8333	21.4426	21.952		13	13	13	32.9	54.366	82.44	0.873062	-0.290339	21.4523	21.7426	0.290339	O75439	O75439	Mitochondrial-processing peptidase subunit beta	PMPCB	672
21.6022	21.4432	21.8224	21.3643	22.2882	22.0826		11	11	11	50.6	28.262	34.257	0.407769	-0.289081	21.6226	21.9117	0.289082	Q9Y5K8	Q9Y5K8	V-type proton ATPase subunit D	ATP6V1D	5984
22.2131	22.0945	22.3768	22.7667	21.5869	23.1942		14	14	14	30.6	79.579	28.11	0.231561	-0.287798	22.2281	22.5159	0.287798	Q9UKM7	Q9UKM7	Endoplasmic reticulum mannosyl-oligosaccharide 1,2-alpha-mannosidase	MAN1B1	5688
26.7278	27.1048	26.7031	27.3942	27.29	26.714		22	22	22	58.8	47.628	64.551	0.506844	-0.287505	26.8452	27.1327	0.287506	Q8NBS9	Q8NBS9	Thioredoxin domain-containing protein 5	TXNDC5	3931
24.4292	22.5143	24.1333	23.8233	24.1881	23.9279		13	2	2	23.6	44.348	37.638	0.18083	-0.287467	23.6923	23.9798	0.287468	Q58FF8	Q58FF8	Putative heat shock protein HSP 90-beta 2	HSP90AB2P	3202
25.0152	24.5085	24.2458	24.5623	24.9718	25.0959		44	44	44	53.2	115.93	156.27	0.444129	-0.286817	24.5898	24.8766	0.286818	Q02218;Q9ULD0	Q02218	2-oxoglutarate dehydrogenase, mitochondrial	OGDH	2506
20.9318	20.8266	20.9762	21.3391	20.7997	21.4526		11	11	11	27.5	63.277	19.163	0.622776	-0.285563	20.9116	21.1971	0.285563	Q9NVH1	Q9NVH1	DnaJ homolog subfamily C member 11	DNAJC11	5344
21.5557	21.5269	21.8965	22.3089	21.6702	21.8532		12	12	12	34.8	44.223	62.996	0.563881	-0.284381	21.6597	21.9441	0.284382	Q9HB90;Q9NQL2	Q9HB90;Q9NQL2	Ras-related GTP-binding protein C;Ras-related GTP-binding protein D	RRAGC;RRAGD	5143
16.6778	17.437	16.7722	17.8109	16.7678	17.1562		2	2	2	5.5	49.452	3.5706	0.296228	-0.282639	16.9623	17.245	0.282639	Q6ZT21	Q6ZT21	Transmembrane protein with metallophosphoesterase domain	TMPPE	3513
22.408	22.8197	22.9559	22.9082	22.6246	23.4956		18	18	13	47.7	56.369	110.73	0.389511	-0.281592	22.7279	23.0095	0.281591	Q13557;Q13554	Q13557	Calcium/calmodulin-dependent protein kinase type II subunit delta	CAMK2D	2761
20.4485	20.2185	19.6968	20.5636	20.2832	20.3606		5	5	5	29.3	20.35	63.583	0.519865	-0.281194	20.1212	20.4024	0.281195	Q9BU61	Q9BU61	NADH dehydrogenase [ubiquinone] 1 alpha subcomplex assembly factor 3	NDUFAF3	4769
17.7421	17.2556	17.6749	18.2381	17.4676	17.8081		3	2	2	5.4	119.1	4.1566	0.446719	-0.280439	17.5575	17.838	0.280439	Q9Y666	Q9Y666	Solute carrier family 12 member 7	SLC12A7	6021
22.7217	23.789	24.5502	25.0397	23.7477	23.1131		53	53	51	26	312.24	233.9	0.132728	-0.279875	23.687	23.9668	0.279875	P35555	P35555	Fibrillin-1	FBN1	1715
22.7521	23.727	22.6104	22.7991	23.1988	23.9262		14	14	14	38	54.234	25.591	0.22584	-0.278213	23.0298	23.308	0.278212	Q9BR76;A9Z1Z3	Q9BR76	Coronin-1B	CORO1B	4702
16.7846	13.5613	16.9095	14.7095	17.753	15.6233		41	41	41	30.4	240.85	132.07	0.0681092	-0.276811	15.7518	16.0286	0.276811	P24821	P24821	Tenascin	TNC	1499
23.1301	23.4677	23.4301	23.9711	22.7836	24.1031		28	28	28	49.1	82.447	323.31	0.253673	-0.276623	23.3426	23.6193	0.276623	P98082	P98082	Disabled homolog 2	DAB2	2450
25.6861	25.2035	25.164	25.7185	25.5728	25.5862		24	24	24	60.7	47.517	157.31	0.721278	-0.27463	25.3512	25.6258	0.27463	P00505	P00505	Aspartate aminotransferase, mitochondrial	GOT2	921
23.6445	23.6205	23.7918	23.5577	23.6645	24.6548		25	25	25	34.6	97.55	140.91	0.31665	-0.273361	23.6856	23.959	0.273361	P29590	P29590	Protein PML	PML	1592
21.9988	22.1272	21.9238	22.4225	21.9763	22.4687		13	13	13	39.5	46.319	23.711	0.745453	-0.272593	22.0166	22.2892	0.272594	P26440	P26440	Isovaleryl-CoA dehydrogenase, mitochondrial	IVD	1527
24.4812	24.5394	24.5522	24.6415	24.2869	25.4452		22	22	21	69.7	42.621	323.31	0.318487	-0.266948	24.5243	24.7912	0.266949	P35237	P35237	Serpin B6	SERPINB6	1699
21.3784	21.784	21.8431	22.679	21.8326	21.2891		15	15	15	62.8	37.579	128.24	0.243391	-0.26504	21.6685	21.9335	0.265041	P54619;Q9UGJ0	P54619	5-AMP-activated protein kinase subunit gamma-1	PRKAG1	2135
23.1452	23.5218	23.5674	23.726	23.2522	24.0511		9	9	9	61.5	21.994	69.024	0.421988	-0.264948	23.4115	23.6764	0.264948	P55957	P55957	BH3-interacting domain death agonist;BH3-interacting domain death agonist p15;BH3-interacting domain death agonist p13;BH3-interacting domain death agonist p11	BID	2179
21.59	21.335	21.5714	21.2333	22.082	21.9734		8	8	8	25.4	45.394	22.873	0.400822	-0.264144	21.4988	21.7629	0.264145	Q6YN16	Q6YN16	Hydroxysteroid dehydrogenase-like protein 2	HSDL2	3496
18.1444	17.4571	19.8463	19.4153	18.5545	18.269		9	9	9	12.4	128.88	13.464	0.121974	-0.263644	18.4826	18.7463	0.263645	Q7Z392	Q7Z392	Trafficking protein particle complex subunit 11	TRAPPC11	3575
24.0265	23.9535	23.9743	24.3232	24.0918	24.3276	+	15	15	10	63	23.593	137.84	1.50385	-0.262786	23.9848	24.2475	0.262785	P20340	P20340	Ras-related protein Rab-6A	RAB6A	1408
24.3852	24.3883	24.372	23.8022	25.2162	24.9087		10	10	10	69.7	15.649	18.777	0.239006	-0.260536	24.3818	24.6424	0.260534	P26885	P26885	Peptidyl-prolyl cis-trans isomerase FKBP2	FKBP2	1535
22.0254	22.642	23.0963	23.0614	22.588	22.89		35	35	35	39.2	136.4	108.43	0.310667	-0.258593	22.5879	22.8465	0.258593	Q2M389	Q2M389	WASH complex subunit 7	KIAA1033	3108
24.411	24.3817	23.8953	24.2642	24.1403	25.0532		14	14	14	37.1	48.755	110.16	0.317132	-0.256564	24.2293	24.4859	0.256565	P36957	P36957	Dihydrolipoyllysine-residue succinyltransferase component of 2-oxoglutarate dehydrogenase complex, mitochondrial	DLST	1752
22.3837	22.6876	22.7282	22.7379	22.7371	23.0916		28	28	28	45.8	87.156	216.08	0.729647	-0.255637	22.5999	22.8555	0.255638	Q9Y263	Q9Y263	Phospholipase A-2-activating protein	PLAA	5807
26.7593	26.9826	27.1713	26.6832	27.4623	27.5337		11	11	11	75	19.667	45.888	0.357783	-0.255366	26.9711	27.2264	0.255365	P59998	P59998	Actin-related protein 2/3 complex subunit 4	ARPC4	2212
19.0987	17.7237	17.5943	18.9196	15.9989	20.2638		4	4	4	12.6	47.622	6.3736	0.0659834	-0.255191	18.1389	18.3941	0.255192	Q13286	Q13286	Battenin	CLN3	2714
25.8843	26.2358	26.7309	26.4527	26.4851	26.6652		11	11	11	73.1	14.839	44.799	0.420154	-0.250675	26.2837	26.5343	0.250675	P62244	P62244	40S ribosomal protein S15a	RPS15A	2295
18.1791	17.9068	19.7505	18.7206	18.7987	19.0633		6	6	6	11.5	86.401	21.216	0.15991	-0.248774	18.6121	18.8609	0.248774	O95140	O95140	Mitofusin-2	MFN2	794
20.8362	20.8424	21.9059	21.7448	21.6657	20.9193		10	10	10	37.4	31.231	18.42	0.21879	-0.24844	21.1948	21.4433	0.24844	Q9NX47	Q9NX47	E3 ubiquitin-protein ligase MARCH5	2020-03-05	5391
22.1111	21.693	21.3329	20.7835	22.676	22.4212		7	7	7	63.9	13.37	28.25	0.1452	-0.24788	21.7124	21.9602	0.247881	Q16864	Q16864	V-type proton ATPase subunit F	ATP6V1F	3093
19.2143	19.7582	19.9597	20.3273	19.7803	19.5647		7	7	7	29	48.127	12.68	0.317794	-0.246703	19.6441	19.8908	0.246704	Q92947	Q92947	Glutaryl-CoA dehydrogenase, mitochondrial	GCDH	4251
22.7771	23.0486	22.9388	23.3683	22.6926	23.4399		9	9	9	53.3	30.062	78.683	0.416614	-0.245424	22.9215	23.1669	0.245424	Q9NQ88	Q9NQ88	Fructose-2,6-bisphosphatase TIGAR	TIGAR	5225
20.9434	20.9577	20.661	21.5315	20.626	21.1385		8	8	8	25.9	47.299	34.189	0.365878	-0.244624	20.854	21.0987	0.244623	Q8TBX8	Q8TBX8	Phosphatidylinositol 5-phosphate 4-kinase type-2 gamma	PIP4K2C	4031
25.2009	25.0846	25.3376	25.5865	25.3019	25.4657		43	43	43	58.4	82.431	323.31	1.03822	-0.243638	25.2077	25.4514	0.243639	Q92499	Q92499	ATP-dependent RNA helicase DDX1	DDX1	4172
25.8156	25.5759	26.0496	25.8931	26.0033	26.273		49	49	45	71.9	94.33	323.31	0.614863	-0.242791	25.8137	26.0565	0.24279	P34932	P34932	Heat shock 70 kDa protein 4	HSPA4	1691
23.1744	21.3041	23.4913	23.4516	22.3124	22.9304		9	2	2	12	105.31	19.101	0.115856	-0.241526	22.6566	22.8981	0.241528	P26232	P26232	Catenin alpha-2	CTNNA2	1523
18.8889	18.9232	18.9048	18.7084	19.0389	19.693		1	1	1	15.9	15.004	2.0571	0.345185	-0.241137	18.9056	19.1467	0.241137	Q4G0I0	Q4G0I0	Protein CCSMST1	CCSMST1	3148
21.5898	21.5154	21.299	22.4029	21.2882	21.4325		8	8	8	43.1	34.833	60.46	0.265627	-0.23985	21.468	21.7079	0.239849	Q15006	Q15006	ER membrane protein complex subunit 2	EMC2	2918
24.7762	24.7428	24.5836	24.4552	24.714	25.6493		12	12	12	55	23.881	51.185	0.25845	-0.238655	24.7009	24.9395	0.238655	Q8TED1	Q8TED1	Probable glutathione peroxidase 8	GPX8	4073
23.998	24.4973	25.0048	25.1283	24.5151	24.5691		46	46	46	44.2	121.32	282.35	0.271406	-0.237474	24.5	24.7375	0.237473	O00203;Q13367	O00203	AP-3 complex subunit beta-1	AP3B1	233
17.3578	22.2445	22.5137	20.8009	20.1597	21.8677		20	5	5	35.8	68.882	7.7943	0.046472	-0.237429	20.7053	20.9427	0.237429	Q8IYD1	Q8IYD1	Eukaryotic peptide chain release factor GTP-binding subunit ERF3B	GSPT2	3789
22.0535	21.5821	21.5271	21.8064	22.3365	21.7298		16	15	15	41.3	66.248	64.906	0.394164	-0.23664	21.7209	21.9576	0.236639	Q5JTV8	Q5JTV8	Torsin-1A-interacting protein 1	TOR1AIP1	3235
25.4074	25.6364	25.3758	25.9129	25.3677	25.8441		21	21	21	59	54.392	222.8	0.546731	-0.234993	25.4732	25.7082	0.234993	Q96HE7;Q86YB8	Q96HE7	ERO1-like protein alpha	ERO1L	4447
25.5014	25.052	25.9284	25.5275	25.6942	25.9603		13	13	13	69.9	21.225	48.931	0.341675	-0.233433	25.4939	25.7273	0.233433	P02794	P02794	Ferritin heavy chain;Ferritin heavy chain, N-terminally processed	FTH1	969
25.1413	24.8958	25.1064	25.2809	24.6952	25.8667		34	34	34	63.6	84.784	213.51	0.268971	-0.233085	25.0478	25.2809	0.233086	O60568	O60568	Procollagen-lysine,2-oxoglutarate 5-dioxygenase 3	PLOD3	579
24.2346	24.5469	24.6906	24.713	24.4357	25.022		6	6	6	40.8	20.625	21.32	0.46559	-0.232838	24.4907	24.7236	0.23284	P67812	P67812	Signal peptidase complex catalytic subunit SEC11A	SEC11A	2380
25.4519	25.7678	25.5633	26.1049	25.1071	26.2693		33	33	32	65.1	69.5	159.87	0.245562	-0.232785	25.5943	25.8271	0.232784	O95340	O95340	Bifunctional 3-phosphoadenosine 5-phosphosulfate synthase 2;Sulfate adenylyltransferase;Adenylyl-sulfate kinase	PAPSS2	825
21.155	21.0537	21.1528	22.2561	20.6699	21.132		8	8	8	35.8	34.404	22.76	0.187951	-0.232165	21.1205	21.3527	0.232164	O75569	O75569	Interferon-inducible double-stranded RNA-dependent protein kinase activator A	PRKRA	685
24.4991	25.0092	25.962	25.4829	24.8135	25.8653		8	8	8	39.2	16.561	26.115	0.164452	-0.230436	25.1568	25.3872	0.230436	P46776	P46776	60S ribosomal protein L27a	RPL27A	1872
22.4621	22.1697	21.5193	21.5322	21.8842	23.4252		10	10	10	18.4	74.518	19.084	0.131306	-0.23017	22.0504	22.2805	0.230171	Q92544	Q92544	Transmembrane 9 superfamily member 4	TM9SF4	4182
22.588	22.7194	22.1264	22.6528	22.5261	22.945		12	12	12	24.7	65.893	35.191	0.453689	-0.230005	22.478	22.708	0.230005	P50281;Q9Y5R2;P51511	P50281	Matrix metalloproteinase-14	MMP14	1995
20.59	21.6776	21.511	22.547	21.0555	20.8621		7	7	7	32.8	28.663	12.259	0.133537	-0.228644	21.2596	21.4882	0.228645	Q53H96	Q53H96	Pyrroline-5-carboxylate reductase 3	PYCRL	3184
27.6849	26.8178	27.7549	28.3935	26.7093	27.8383		25	25	25	80.7	34.234	293.76	0.14602	-0.227848	27.4192	27.647	0.227848	P00387	P00387	NADH-cytochrome b5 reductase 3;NADH-cytochrome b5 reductase 3 membrane-bound form;NADH-cytochrome b5 reductase 3 soluble form	CYB5R3	913
28.8187	29.3558	29.4795	29.804	29.3058	29.2211		301	301	301	66.9	532.4	323.31	0.342815	-0.225599	29.218	29.4436	0.225599	Q14204	Q14204	Cytoplasmic dynein 1 heavy chain 1	DYNC1H1	2839
18.978	18.0774	18.931	18.4854	18.4039	19.7736		5	5	5	18.1	56.034	11.698	0.159129	-0.225458	18.6622	18.8876	0.225458	Q6P1A2	Q6P1A2	Lysophospholipid acyltransferase 5	LPCAT3	3418
24.8114	25.3898	25.2084	25.3301	25.3898	25.3586		63	63	63	44.1	192.69	323.31	0.578761	-0.222968	25.1365	25.3595	0.222969	Q8WWI1	Q8WWI1	LIM domain only protein 7	LMO7	4140
24.8796	24.7084	26.2328	25.7332	25.071	25.6836		6	6	6	31.8	17.779	18.953	0.158144	-0.222361	25.2736	25.4959	0.222363	P83731	P83731	60S ribosomal protein L24	RPL24	2435
20.4525	20.4681	20.2656	19.8934	21.2833	20.6719		4	4	4	53.7	10.5	110.5	0.209984	-0.220814	20.3954	20.6162	0.220814	Q9Y5L4	Q9Y5L4	Mitochondrial import inner membrane translocase subunit Tim13	TIMM13	5986
18.568	18.2738	18.8966	18.2808	19.2393	18.8783		1	1	1	6.6	16.286	2.5945	0.26423	-0.219991	18.5795	18.7995	0.219992	Q9NSK7	Q9NSK7	Protein C19orf12	C19orf12	5298
24.7942	25.1166	24.6576	25.3255	24.9121	24.9858		43	43	35	53.3	107.54	150.04	0.513852	-0.218347	24.8561	25.0745	0.218348	O95782	O95782	AP-2 complex subunit alpha-1	AP2A1	873
24.9035	25.67	26.2652	26.1998	25.5472	25.7463		16	16	16	68.2	21.863	163.6	0.190333	-0.218207	25.6129	25.8311	0.218208	P32969	P32969	60S ribosomal protein L9	RPL9	1671
19.6886	19.4803	19.9543	19.897	19.5997	20.2787		4	4	4	26.9	16.831	4.6598	0.38123	-0.217368	19.7077	19.9251	0.217367	Q9Y5R8	Q9Y5R8	Trafficking protein particle complex subunit 1	TRAPPC1	5994
19.9981	19.8878	20.0793	19.8413	19.5366	21.2365		20	18	18	26.3	112.13	77.057	0.153687	-0.216414	19.9884	20.2048	0.216415	O94804	O94804	Serine/threonine-protein kinase 10	STK10	752
20.5519	19.7526	19.7786	19.8973	20.5309	20.2988		5	5	5	27.9	20.061	21.359	0.267435	-0.214654	20.0277	20.2423	0.214653	Q9Y3D8	Q9Y3D8	Adenylate kinase isoenzyme 6	AK6	5901
22.9849	23.6559	23.7603	23.4476	23.2078	24.3888		14	9	9	76.5	18.736	125.87	0.188599	-0.214358	23.467	23.6814	0.214357	Q9Y281	Q9Y281	Cofilin-2	CFL2	5812
24.3275	24.3104	24.3485	24.872	24.3015	24.4556		22	22	22	55.6	55.21	115.15	0.556079	-0.214228	24.3288	24.543	0.21423	Q9Y3I0	Q9Y3I0	tRNA-splicing ligase RtcB homolog	RTCB	5908
23.5995	23.6122	23.8937	23.7463	23.9179	24.0812		37	37	37	57.5	106.49	148.23	0.715484	-0.213336	23.7018	23.9151	0.213337	P36776	P36776	Lon protease homolog, mitochondrial	LONP1	1745
18.5939	18.568	18.763	19.245	18.0974	19.2178		2	2	2	1.5	176.8	1.618	0.214867	-0.211788	18.6416	18.8534	0.211788	Q12774	Q12774	Rho guanine nucleotide exchange factor 5	ARHGEF5	2635
23.2308	23.5757	23.9882	24.1649	23.8119	23.4529		51	51	51	28.2	268.57	168.13	0.284201	-0.211673	23.5982	23.8099	0.211674	A2RRP1	A2RRP1	Neuroblastoma-amplified sequence	NBAS	16
23.6981	23.843	23.8831	23.9395	23.6086	24.5106		48	26	26	53.6	104.64	85.424	0.322232	-0.211528	23.808	24.0196	0.211527	Q10567	Q10567	AP-1 complex subunit beta-1	AP1B1	2627
23.9576	23.865	23.8583	23.5979	24.369	24.3473		6	6	6	58.3	17.49	33.879	0.34179	-0.21106	23.8936	24.1047	0.21106	P30049	P30049	ATP synthase subunit delta, mitochondrial	ATP5D	1606
19.8466	20.1102	20.0701	22.0145	19.3002	19.3451		11	8	8	9.3	134.74	11.311	0.082833	-0.211009	20.009	20.22	0.21101	Q96J92	Q96J92	Serine/threonine-protein kinase WNK4	WNK4	4474
21.5408	20.9953	21.2606	20.8767	21.761	21.7868		6	6	6	39.1	19.015	17.228	0.244564	-0.209284	21.2655	21.4748	0.209284	Q13232	Q13232	Nucleoside diphosphate kinase 3	NME3	2706
23.2704	23.2811	22.7495	22.9058	23.5026	23.5203		10	10	10	22.7	78.41	41.131	0.32077	-0.20926	23.1003	23.3096	0.209261	Q92542	Q92542	Nicastrin	NCSTN	4181
21.0853	20.8018	20.7801	21.1372	20.8876	21.253		4	4	4	20.5	20.648	16.15	0.628005	-0.203533	20.8891	21.0926	0.203533	Q9UI14	Q9UI14	Prenylated Rab acceptor protein 1	RABAC1	5628
18.2276	18.603	20.4917	20.0784	18.3853	19.467		8	8	8	29.6	46.321	15.511	0.0836905	-0.20279	19.1074	19.3102	0.202791	Q9BXW7	Q9BXW7	Cat eye syndrome critical region protein 5	CECR5	4853
24.1476	24.8266	24.9317	24.992	25.3863	24.1355		28	28	28	53.7	73.46	168.58	0.172957	-0.202606	24.6353	24.8379	0.202606	O94925	O94925	Glutaminase kidney isoform, mitochondrial	GLS	780
21.6949	22.2438	22.0311	22.3627	22.0113	22.2031		12	12	12	26.4	56.598	124.59	0.461941	-0.20245	21.9899	22.1924	0.202452	Q15758	Q15758	Neutral amino acid transporter B(0)	SLC1A5	3025
28.8329	28.5582	28.7005	28.4669	28.8982	29.333		16	16	16	58.8	23.742	87.003	0.315269	-0.202161	28.6972	28.8994	0.20216	P23284	P23284	Peptidyl-prolyl cis-trans isomerase B	PPIB	1469
23.2264	23.3475	23.3207	23.5074	22.4638	24.5296		26	26	26	45.2	71.635	81.791	0.123643	-0.202054	23.2982	23.5003	0.202053	Q8NBJ5	Q8NBJ5	Procollagen galactosyltransferase 1	COLGALT1	3921
21.0772	21.3579	20.8304	21.3354	21.325	21.2082		6	6	6	23.4	33.742	8.5397	0.566304	-0.201078	21.0885	21.2896	0.201078	O75323	O75323	Protein NipSnap homolog 2	GBAS	645
27.7939	27.7969	27.6217	27.9107	27.7654	28.1358		30	30	30	74.9	37.106	292.88	0.750392	-0.199823	27.7375	27.9373	0.199823	O43852	O43852	Calumenin	CALU	531
21.9804	21.1538	21.5995	22.1234	21.6878	21.519		14	14	14	29.5	73.776	25.011	0.265558	-0.19884	21.5779	21.7767	0.198841	P23786	P23786	Carnitine O-palmitoyltransferase 2, mitochondrial	CPT2	1484
21.9761	22.0124	22.3842	22.6057	21.4226	22.9401		6	6	6	58.9	20.082	29.456	0.155263	-0.198565	22.1242	22.3228	0.198565	P62330	P62330	ADP-ribosylation factor 6	ARF6	2314
19.5757	19.4775	20.7064	21.2905	19.9495	19.115		6	6	6	15.8	53.486	8.4039	0.0950534	-0.198482	19.9199	20.1183	0.198481	P11182	P11182	Lipoamide acyltransferase component of branched-chain alpha-keto acid dehydrogenase complex, mitochondrial	DBT	1205
23.8035	24.4508	23.2924	24.9207	23.4848	23.7366		15	15	15	57.3	36.067	79.729	0.131456	-0.198468	23.8489	24.0474	0.198469	Q16698	Q16698	2,4-dienoyl-CoA reductase, mitochondrial	DECR1	3074
22.3865	22.0594	20.8983	24.0138	19.9005	22.0241		28	28	28	24.1	180.97	46.572	0.053724	-0.198118	21.7814	21.9795	0.198118	Q13219	Q13219	Pappalysin-1	PAPPA	2704
22.9734	22.7374	22.4676	23.1715	22.4607	23.1382		23	23	23	45.7	63.836	169.08	0.291581	-0.197332	22.7262	22.9235	0.197332	Q86UE4	Q86UE4	Protein LYRIC	MTDH	3644
20.9385	21.4676	21.7509	22.0642	21.4974	21.1831		16	16	16	23.5	110.18	45.116	0.217222	-0.195895	21.3857	21.5816	0.195894	Q9P253	Q9P253	Vacuolar protein sorting-associated protein 18 homolog	VPS18	5500
26.6875	26.565	26.4035	26.7565	26.3012	27.1852		9	9	9	52.3	19.595	66.789	0.295752	-0.195622	26.552	26.7476	0.195621	P13693;Q56UQ5;Q9HAU6	P13693	Translationally-controlled tumor protein	TPT1	1262
25.7827	26.0422	26.1359	26.3538	26.109	26.0847		46	46	46	63.8	102.49	307.45	0.649139	-0.195569	25.9869	26.1825	0.195568	P35606	P35606	Coatomer subunit beta	COPB2	1720
24.1822	24.1655	23.9453	24.2015	23.8863	24.7913		9	9	9	69.7	16.937	77.992	0.285617	-0.195377	24.0977	24.293	0.195375	Q9Y3D6	Q9Y3D6	Mitochondrial fission 1 protein	FIS1	5899
26.5254	26.5195	26.434	26.7025	26.4976	26.8648		87	87	86	65.8	157.9	323.31	0.820711	-0.195352	26.493	26.6883	0.195353	P42704	P42704	Leucine-rich PPR motif-containing protein, mitochondrial	LRPPRC	1830
22.4809	21.9288	21.4048	21.3975	22.9099	22.0926		8	8	5	65.2	10.366	49.897	0.134145	-0.195197	21.9381	22.1333	0.195198	P63167	P63167	Dynein light chain 1, cytoplasmic	DYNLL1	2365
21.0139	20.0381	20.5279	20.7938	19.5467	21.8239		7	7	7	16.3	68.86	10.747	0.09743	-0.194824	20.5266	20.7215	0.194824	O15321	O15321	Transmembrane 9 superfamily member 1	TM9SF1	413
23.8729	24.5409	25.202	25.44	23.9762	24.7804		18	18	18	35.7	70.754	175.91	0.123965	-0.193645	24.5386	24.7322	0.193645	Q13492;O60641	Q13492	Phosphatidylinositol-binding clathrin assembly protein	PICALM	2748
21.6314	21.7754	21.602	22.04	21.9526	21.5958		9	9	9	59.7	24.178	33.325	0.590822	-0.193137	21.6696	21.8628	0.193136	Q9GZP4	Q9GZP4	PITH domain-containing protein 1	PITHD1	4922
27.7486	27.6674	27.0144	27.2196	27.8304	27.9534		16	16	16	59.5	35.503	203.45	0.230573	-0.191016	27.4768	27.6678	0.191015	P40926	P40926	Malate dehydrogenase, mitochondrial	MDH2	1796
23.5321	23.7282	24.0208	24.0363	24.1605	23.6562		9	9	9	43.1	24.347	118.96	0.386403	-0.190651	23.7604	23.951	0.190651	Q9UL25	Q9UL25	Ras-related protein Rab-21	RAB21	5707
20.5239	20.2309	20.2375	21.5693	19.8801	20.112		10	10	10	29.6	53.261	33.502	0.129636	-0.189685	20.3308	20.5205	0.189684	Q9NUQ7	Q9NUQ7	Ufm1-specific protease 2	UFSP2	5326
26.235	25.6728	25.8272	25.7831	26.2095	26.3097		15	15	15	49.8	34.93	249.68	0.335291	-0.189135	25.9117	26.1008	0.189135	Q96AG4	Q96AG4	Leucine-rich repeat-containing protein 59	LRRC59	4311
21.5281	21.8205	22.404	22.1386	21.7773	22.3987		9	9	9	50	20.783	70.599	0.234256	-0.187374	21.9175	22.1049	0.187374	Q8IUR0	Q8IUR0	Trafficking protein particle complex subunit 5	TRAPPC5	3724
28.508	28.3137	28.4953	28.4606	28.6393	28.775		22	22	18	76.9	22.11	97.857	0.775105	-0.18596	28.439	28.625	0.185959	Q06830	Q06830	Peroxiredoxin-1	PRDX1	2572
26.1441	26.0148	25.8306	26.8307	26.511	25.2051		21	21	21	74.7	35.853	61.201	0.135593	-0.185792	25.9965	26.1823	0.185791	P15121;C9JRZ8	P15121	Aldose reductase	AKR1B1	1295
21.2224	21.3808	21.365	22.4594	21.0323	21.0333		6	6	6	24.9	31.608	8.675	0.144026	-0.185557	21.3228	21.5083	0.185556	P42574	P42574	Caspase-3;Caspase-3 subunit p17;Caspase-3 subunit p12	CASP3	1826
21.6398	22.1078	22.3964	22.1312	23.2265	21.3422		4	4	4	16.2	26.638	13.06	0.114168	-0.185308	22.048	22.2333	0.185308	O75352	O75352	Mannose-P-dolichol utilization defect 1 protein	MPDU1	652
28.4449	29.3643	29.4747	29.9855	28.6896	29.159		31	31	30	80.4	36.688	323.31	0.13527	-0.183406	29.0946	29.278	0.183405	P00338;P07864	P00338	L-lactate dehydrogenase A chain	LDHA	910
21.3745	20.6317	20.6469	20.1214	21.9474	21.127		7	7	7	59.2	11.133	8.3286	0.11262	-0.180849	20.8844	21.0653	0.180849	L0R6Q1	L0R6Q1		SLC35A4	215
25.239	25.2874	25.6122	25.4478	25.2409	25.9913		61	61	61	58.8	141.69	323.31	0.28874	-0.180499	25.3795	25.56	0.180498	Q14203	Q14203	Dynactin subunit 1	DCTN1	2838
19.52	19.6387	19.5693	22.4151	16.2216	20.6296		7	7	7	26.2	36.864	72.812	0.0329032	-0.179445	19.576	19.7554	0.179445	Q9HBH5	Q9HBH5	Retinol dehydrogenase 14	RDH14	5150
25.1674	24.9651	24.8213	24.7329	24.7282	26.0243		39	39	39	56.7	85.424	196.26	0.149076	-0.177207	24.9846	25.1618	0.177208	Q99798	Q99798	Aconitate hydratase, mitochondrial	ACO2	4657
26.95	26.748	26.6387	26.9532	26.8928	27.0195		25	25	25	71.5	41.92	314.48	0.831678	-0.17624	26.7789	26.9552	0.176239	Q99536	Q99536	Synaptic vesicle membrane protein VAT-1 homolog	VAT1	4617
28.3131	28.1594	27.9817	28.0611	28.3361	28.5715		59	59	59	71.8	99.326	323.31	0.414877	-0.171476	28.1514	28.3229	0.171476	Q14764	Q14764	Major vault protein	MVP	2894
19.7716	19.318	19.2551	19.2285	19.5288	20.1006		8	8	8	38.6	22.966	37.438	0.219893	-0.171054	19.4482	19.6193	0.171055	Q9Y6G5	Q9Y6G5	COMM domain-containing protein 10	COMMD10	6043
25.4809	25.5981	25.7904	25.7375	25.5963	26.0479		45	45	45	54.4	103.28	130.24	0.45742	-0.170738	25.6231	25.7939	0.170738	P55786;A6NEC2	P55786	Puromycin-sensitive aminopeptidase	NPEPPS	2171
21.6154	22.5258	21.8162	24.1814	21.9054	20.3825		16	16	16	57.9	36.375	62.322	0.0515531	-0.170605	21.9858	22.1564	0.170605	P12429	P12429	Annexin A3	ANXA3	1239
18.6655	19.4751	19.1999	19.3787	19.0497	19.4229		7	6	6	26.2	40.736	13.373	0.254952	-0.170226	19.1135	19.2837	0.170225	Q7LG56	Q7LG56	Ribonucleoside-diphosphate reductase subunit M2 B	RRM2B	3564
20.6106	20.445	20.4751	20.549	20.5169	20.9737		8	8	8	34.6	30.776	37.354	0.471882	-0.169648	20.5102	20.6799	0.169649	Q96ND0	Q96ND0	Protein FAM210A	FAM210A	4525
22.5425	22.2073	21.5927	22.0079	21.9775	22.8527		13	13	13	44.3	35.536	32.787	0.154605	-0.165168	22.1142	22.2794	0.165169	Q53FA7	Q53FA7	Quinone oxidoreductase PIG3	TP53I3	3172
25.1244	24.9851	24.726	24.8179	25.0748	25.4356		7	7	7	17.6	44.96	15.895	0.314166	-0.164293	24.9452	25.1094	0.164293	P13473	P13473	Lysosome-associated membrane glycoprotein 2	LAMP2	1252
22.0713	22.7819	23.2562	23.084	22.6767	22.8402		34	34	34	37.2	134.28	121.28	0.170017	-0.163824	22.7032	22.867	0.163824	Q12768	Q12768	WASH complex subunit strumpellin	KIAA0196	2633
23.7643	23.6086	23.7295	24.0691	23.7519	23.7716		23	23	23	63.4	56.5	60.882	0.654654	-0.163385	23.7008	23.8642	0.163385	P21281;P15313	P21281	V-type proton ATPase subunit B, brain isoform	ATP6V1B2	1425
22.4502	22.7794	22.2823	22.8731	23.0299	22.0861		10	10	10	47.7	24.935	50.331	0.186086	-0.159106	22.504	22.6631	0.159105	P51809	P51809	Vesicle-associated membrane protein 7	VAMP7	2063
19.2072	19.6859	19.8872	21.1727	18.8487	19.2351		6	6	5	28.5	33.81	46.853	0.07466	-0.158731	19.5934	19.7522	0.158731	Q9H4A6	Q9H4A6	Golgi phosphoprotein 3	GOLPH3	5046
20.6241	21.1743	22.1211	22.0901	20.3993	21.9057		10	7	7	38.7	38.925	47.785	0.0809814	-0.158515	21.3065	21.465	0.158516	O75477	O75477	Erlin-1	ERLIN1	674
20.2275	20.6189	20.8531	21.2157	19.938	21.0178		6	6	6	26.7	34.037	16.385	0.132537	-0.157339	20.5665	20.7238	0.157339	Q9Y320	Q9Y320	Thioredoxin-related transmembrane protein 2	TMX2	5872
24.0354	24.4851	24.0172	23.6706	24.4895	24.8491		10	10	10	79.4	13.802	32.207	0.154253	-0.157134	24.1793	24.3364	0.157135	P49773	P49773	Histidine triad nucleotide-binding protein 1	HINT1	1976
24.2886	24.6298	24.6249	24.955	24.4434	24.6129		10	10	10	61	20.505	38.781	0.343351	-0.156012	24.5144	24.6704	0.156012	Q9UBQ0	Q9UBQ0	Vacuolar protein sorting-associated protein 29	VPS29	5550
23.3188	23.6426	23.6643	23.5289	23.8914	23.6733		16	13	13	77.3	32.949	192.1	0.434936	-0.155953	23.5419	23.6978	0.155954	P47755	P47755	F-actin-capping protein subunit alpha-2	CAPZA2	1889
22.6857	22.7995	23.3215	23.5615	22.7507	22.9612		17	17	17	48.8	46.637	61.834	0.190928	-0.155528	22.9356	23.0911	0.155529	P43034	P43034	Platelet-activating factor acetylhydrolase IB subunit alpha	PAFAH1B1	1839
24.7708	24.8191	24.8329	25.1496	25.12	24.6189		12	6	6	66.7	22.171	94.453	0.376048	-0.155279	24.8076	24.9629	0.155279	Q9H0U4;Q92928	Q9H0U4	Ras-related protein Rab-1B	RAB1B	4968
23.3615	22.9686	22.7783	23.0099	23.2329	23.3228		6	6	6	27.3	33.805	13.682	0.319901	-0.152395	23.0361	23.1885	0.152395	Q16775	Q16775	Hydroxyacylglutathione hydrolase, mitochondrial	HAGH	3083
16.5888	19.1379	18.5619	16.971	18.8656	18.9085		8	8	8	38.2	41.401	13.429	0.0522503	-0.152153	18.0962	18.2484	0.152153	Q8TDN6	Q8TDN6	Ribosome biogenesis protein BRX1 homolog	BRIX1	4059
20.3659	20.1539	20.0778	20.1503	19.932	20.9714		6	6	6	27.7	42.794	15.057	0.175826	-0.152023	20.1992	20.3512	0.152023	P51553	P51553	Isocitrate dehydrogenase [NAD] subunit gamma, mitochondrial	IDH3G	2039
23.4389	23.5034	23.7651	23.9514	23.7067	23.4956		25	25	25	39.9	91.35	152.93	0.378119	-0.148792	23.5691	23.7179	0.148792	O43747	O43747	AP-1 complex subunit gamma-1	AP1G1	511
30.0305	30.2617	30.4994	30.4018	30.3254	30.5102		29	29	29	89.6	36.053	323.31	0.437509	-0.148593	30.2639	30.4125	0.148594	P04406;O14556	P04406	Glyceraldehyde-3-phosphate dehydrogenase	GAPDH	996
23.5781	23.2458	21.8505	23.4265	23.3454	22.3467		8	8	8	54.8	24.669	17.594	0.0827612	-0.148103	22.8914	23.0395	0.148102	O75608	O75608	Acyl-protein thioesterase 1	LYPLA1	688
25.6397	25.8258	25.855	25.8772	25.5503	26.3355		30	30	30	45.1	91.706	323.31	0.24547	-0.147495	25.7735	25.921	0.147493	Q96QK1	Q96QK1	Vacuolar protein sorting-associated protein 35	VPS35	4554
23.3054	23.7733	24.1931	24.51	23.3651	23.8389		26	26	26	66.2	59.851	87.268	0.128951	-0.14739	23.7573	23.9047	0.14739	O95394	O95394	Phosphoacetylglucosamine mutase	PGM3	836
18.8787	18.5615	17.7586	19.6467	18.044	17.9482		3	3	3	16.4	35.293	6.8501	0.0804413	-0.146718	18.3996	18.5463	0.146717	Q9NYP7	Q9NYP7	Elongation of very long chain fatty acids protein 5	ELOVL5	5429
22.6676	22.4816	22.7146	23.0652	22.3404	22.8964		24	24	24	53.1	88.754	84.191	0.251632	-0.146085	22.6213	22.7674	0.146084	Q9UBV2	Q9UBV2	Protein sel-1 homolog 1	SEL1L	5561
22.1506	22.5444	22.1675	22.2944	21.8623	23.1436		12	12	12	50.6	36.032	73.085	0.135352	-0.145947	22.2875	22.4335	0.145947	P30519	P30519	Heme oxygenase 2	HMOX2	1624
27.0822	26.6562	27.5891	27.6118	27.3035	26.8484		133	133	131	37	504.6	323.31	0.155844	-0.145372	27.1092	27.2546	0.145372	Q07954	Q07954	Prolow-density lipoprotein receptor-related protein 1;Low-density lipoprotein receptor-related protein 1 85 kDa subunit;Low-density lipoprotein receptor-related protein 1 515 kDa subunit;Low-density lipoprotein receptor-related protein 1 intracellular domain	LRP1	2585
23.8788	23.8686	24.639	25.1554	23.5593	24.097		10	10	10	51.2	23.772	50.244	0.0949083	-0.141757	24.1288	24.2706	0.141756	O95816	O95816	BAG family molecular chaperone regulator 2	BAG2	879
23.1295	22.7548	22.4851	22.7049	21.8114	24.2696		13	13	13	24.4	75.775	73.036	0.0651215	-0.138816	22.7898	22.9286	0.138815	Q99805	Q99805	Transmembrane 9 superfamily member 2	TM9SF2	4658
21.3402	21.1007	19.4338	18.4262	22.4768	21.3881		3	3	3	58.2	10.739	23.309	0.0347519	-0.138793	20.6249	20.7637	0.138792	P07919;A0A096LP55	P07919	Cytochrome b-c1 complex subunit 6, mitochondrial	UQCRH	1085
19.5513	19.9035	20.5228	20.2841	19.3972	20.712		13	13	13	24.7	86.359	19.375	0.103926	-0.138599	19.9925	20.1311	0.138599	Q9H1I8	Q9H1I8	Activating signal cointegrator 1 complex subunit 2	ASCC2	4984
18.8098	18.0485	19.5109	19.6305	16.2445	20.9047		2	2	2	4.7	46.089	3.384	0.0317434	-0.136831	18.7897	18.9266	0.136831	Q9H3H5	Q9H3H5	UDP-N-acetylglucosamine--dolichyl-phosphate N-acetylglucosaminephosphotransferase	DPAGT1	5021
20.6696	20.3884	21.0685	20.4619	20.682	21.3924		5	5	5	58.9	12.107	9.795	0.148192	-0.136611	20.7088	20.8455	0.136612	Q96EL3	Q96EL3	39S ribosomal protein L53, mitochondrial	MRPL53	4385
20.4134	20.4919	20.685	21.2626	20.6423	20.0942		15	15	15	18.6	104.2	21.998	0.145923	-0.136249	20.5301	20.6663	0.13625	Q01968	Q01968	Inositol polyphosphate 5-phosphatase OCRL-1	OCRL	2502
27.8828	27.9009	27.8463	27.9997	28.3254	27.7		36	36	35	72.4	51.901	323.31	0.294289	-0.131692	27.8767	28.0084	0.131691	Q01518	Q01518	Adenylyl cyclase-associated protein 1	CAP1	2491
18.4955	18.7987	18.6438	20.5889	16.225	19.5175		5	5	5	18.4	50.765	7.1872	0.0336677	-0.131151	18.646	18.7771	0.131149	P50336	P50336	Protoporphyrinogen oxidase	PPOX	1996
22.9689	23.0672	23.3453	23.3534	23.272	23.1492		25	25	25	38.4	83.308	68.129	0.441734	-0.131067	23.1271	23.2582	0.131065	P48449	P48449	Lanosterol synthase	LSS	1908
19.9876	20.4185	15.8099	19.3779	17.1561	20.0676		7	7	7	10.3	89.834	9.2449	0.0251329	-0.128513	18.7387	18.8672	0.128511	Q96GQ7	Q96GQ7	Probable ATP-dependent RNA helicase DDX27	DDX27	4436
23.867	23.308	23.0611	23.1907	23.1421	24.2868		27	27	27	45.2	83.353	91.047	0.103771	-0.127788	23.4121	23.5398	0.127789	O95202	O95202	LETM1 and EF-hand domain-containing protein 1, mitochondrial	LETM1	806
24.2858	24.6516	24.6189	24.4731	24.608	24.8576		21	21	21	63.6	42.945	323.31	0.322345	-0.127491	24.5188	24.6463	0.127491	Q9UNM6	Q9UNM6	26S proteasome non-ATPase regulatory subunit 13	PSMD13	5749
18.0232	17.3714	18.1022	19.5212	15.9163	18.4381		2	2	2	10	23.01	2.9948	0.0392605	-0.126285	17.8322	17.9585	0.126286	P02753	P02753	Retinol-binding protein 4;Plasma retinol-binding protein(1-182);Plasma retinol-binding protein(1-181);Plasma retinol-binding protein(1-179);Plasma retinol-binding protein(1-176)	RBP4	964
23.3512	23.2243	23.3687	23.266	23.3243	23.7322		20	20	20	45.8	52.384	130.49	0.339449	-0.126092	23.3147	23.4408	0.126091	P48637	P48637	Glutathione synthetase	GSS	1916
26.3997	26.1769	25.5165	25.5192	26.0316	26.92		36	36	36	57.3	73.68	323.31	0.0920436	-0.125891	26.0311	26.1569	0.125893	P38646	P38646	Stress-70 protein, mitochondrial	HSPA9	1770
19.0912	20.4683	20.6674	20.0735	20.3807	20.1502		14	14	14	28.2	78.579	26.004	0.0887534	-0.125834	20.0756	20.2015	0.125834	Q9NR19	Q9NR19	Acetyl-coenzyme A synthetase, cytoplasmic	ACSS2	5248
24.0292	23.7591	24.3308	24.384	24.6602	23.4517		22	22	22	84.8	36.071	74.08	0.113625	-0.125633	24.0397	24.1653	0.125633	O00151	O00151	PDZ and LIM domain protein 1	PDLIM1	223
22.6584	23.0308	23.0508	23.343	23.432	22.339		9	9	9	23.9	48.275	23.782	0.122054	-0.12465	22.9133	23.038	0.124651	P14324	P14324	Farnesyl pyrophosphate synthase	FDPS	1279
19.3679	19.8235	19.8006	18.0394	19.8223	21.5037		5	5	5	20.7	35.694	6.5144	0.0419437	-0.124505	19.664	19.7885	0.124506	Q9Y240	Q9Y240	C-type lectin domain family 11 member A	CLEC11A	5800
17.7532	17.3764	17.2609	18.934	16.4801	17.3454		3	3	3	11.9	39.666	178.04	0.0579908	-0.123009	17.4635	17.5865	0.123009	Q9UHY8	Q9UHY8	Fasciculation and elongation protein zeta-2	FEZ2	5624
21.0877	19.2496	20.8186	21.889	18.8717	20.7586		8	8	8	14.2	77.063	12.315	0.03917	-0.12111	20.3853	20.5064	0.121109	P54803	P54803	Galactocerebrosidase	GALC	2145
22.7864	23.0272	23.4012	23.1527	22.8794	23.5436		10	10	10	48.7	21.732	46.401	0.173225	-0.120283	23.0716	23.1919	0.120283	Q92572	Q92572	AP-3 complex subunit sigma-1	AP3S1	4186
22.2038	22.3879	22.9273	23.399	22.5279	21.9513		27	13	13	70.5	46.402	43.459	0.0900124	-0.119747	22.5063	22.6261	0.119747	Q14240	Q14240	Eukaryotic initiation factor 4A-II;Eukaryotic initiation factor 4A-II, N-terminally processed	EIF4A2	2841
21.657	21.5997	22.0193	21.7229	22.1766	21.7331		23	23	23	43.9	88.828	80.091	0.234697	-0.118884	21.7587	21.8776	0.118885	O43264	O43264	Centromere/kinetochore protein zw10 homolog	ZW10	452
26.568	27.0024	26.568	26.7803	26.8382	26.863		19	19	19	80	18.506	108.28	0.319203	-0.1144	26.7128	26.8272	0.114401	P60981	P60981	Destrin	DSTN	2233
21.0589	21.4062	21.7449	21.9143	21.1939	21.4448		16	16	16	24	94.693	25.682	0.146911	-0.114337	21.4033	21.5177	0.114336	Q9H269	Q9H269	Vacuolar protein sorting-associated protein 16 homolog	VPS16	4996
24.5493	25.1646	26.0451	25.1458	25.1417	25.813		9	9	9	42.9	21.397	49.73	0.0824868	-0.113839	25.253	25.3668	0.113838	P18621	P18621	60S ribosomal protein L17	RPL17	1373
23.8017	23.6819	23.9159	23.9582	23.4206	24.3621		26	26	26	40.4	88.367	95.187	0.15111	-0.113811	23.7998	23.9136	0.113811	P50416;Q92523	P50416	Carnitine O-palmitoyltransferase 1, liver isoform	CPT1A	1999
18.3636	17.8648	18.6656	18.9328	16.9705	19.3295		3	3	3	8.9	60.335	5.4084	0.0506634	-0.112926	18.298	18.4109	0.112926	Q96AA3	Q96AA3	Protein RFT1 homolog	RFT1	4305
22.059	22.0012	22.6235	22.3279	22.5785	22.1135		20	20	18	32.8	101.19	141.01	0.177505	-0.112057	22.2279	22.34	0.112057	Q9BZF1	Q9BZF1	Oxysterol-binding protein-related protein 8	OSBPL8	4883
26.9621	27.2753	27.2744	27.2781	26.91	27.6581		59	59	59	59.1	120.84	323.31	0.176299	-0.111434	27.1706	27.2821	0.111433	P53396	P53396	ATP-citrate synthase	ACLY	2109
21.2434	21.7554	22.1013	22.0223	21.5698	21.8412		22	19	19	35.6	97.621	117.44	0.146564	-0.111059	21.7001	21.8111	0.111057	Q9UBF2	Q9UBF2	Coatomer subunit gamma-2	COPG2	5536
21.9311	22.1276	22.5916	23.0103	22.5503	21.4228		7	7	7	35.5	32.011	30.038	0.0765044	-0.111045	22.2168	22.3278	0.111044	O95070	O95070	Protein YIF1A	YIF1A	790
18.3526	17.7039	19.4897	19.2717	15.878	20.7286		3	3	3	8.2	42.717	3.4557	0.0242246	-0.11071	18.5154	18.6261	0.11071	P00156	P00156	Cytochrome b	MT-CYB	908
21.7634	22.0497	21.6974	21.9715	21.6754	22.1951		18	18	18	32.1	77.942	26.553	0.234267	-0.110509	21.8368	21.9474	0.110508	P33121;Q9ULC5	P33121	Long-chain-fatty-acid--CoA ligase 1	ACSL1	1672
25.7927	25.8607	25.5605	25.2012	25.886	26.4574		11	11	11	63.8	23.277	126.64	0.106195	-0.110219	25.738	25.8482	0.110218	P48047	P48047	ATP synthase subunit O, mitochondrial	ATP5O	1899
19.3128	18.7661	18.1586	16.1224	20.9989	19.4452		5	5	5	48.3	10.378	4.4307	0.0248694	-0.109685	18.7458	18.8555	0.109686	Q9Y5J7	Q9Y5J7	Mitochondrial import inner membrane translocase subunit Tim9	TIMM9	5980
20.9189	21.3384	21.0622	21.1087	21.3303	21.206		14	14	14	27.7	65.076	28.717	0.320571	-0.108519	21.1065	21.215	0.108521	Q9NRW7	Q9NRW7	Vacuolar protein sorting-associated protein 45	VPS45	5278
19.7772	19.2071	17.6497	17.3919	21.8613	17.7058		5	5	5	22.8	34.258	9.9897	0.0229867	-0.108328	18.878	18.9863	0.108328	P25311	P25311	Zinc-alpha-2-glycoprotein	AZGP1	1505
22.5341	22.154	21.9247	22.5652	21.7208	22.6501		13	11	11	48.5	31.806	70.663	0.113007	-0.107754	22.2043	22.312	0.107754	Q00169	Q00169	Phosphatidylinositol transfer protein alpha isoform	PITPNA	2464
24.4521	24.8649	25.6141	26.0469	24.9612	24.2371		16	8	8	46.6	32.852	41.399	0.0578454	-0.104741	24.977	25.0817	0.104742	P05141	P05141	ADP/ATP translocase 2;ADP/ATP translocase 2, N-terminally processed	SLC25A5	1019
24.3964	24.5068	24.3638	24.4741	24.3211	24.7835		23	23	23	81	32.66	91.954	0.295222	-0.10394	24.4223	24.5262	0.103941	Q15181	Q15181	Inorganic pyrophosphatase	PPA1	2958
19.3013	18.9011	19.0023	20.2157	18.0964	19.2041		9	9	9	15.2	77.504	112.45	0.0575585	-0.103818	19.0682	19.1721	0.103819	Q05655	Q05655	Protein kinase C delta type;Protein kinase C delta type regulatory subunit;Protein kinase C delta type catalytic subunit	PRKCD	2556
22.3002	22.7381	21.3631	19.3095	23.4478	23.9553		5	5	2	35.7	13.952	33.032	0.0227001	-0.10373	22.1338	22.2376	0.103731	Q99880;Q99879;Q99877;Q93079;Q5QNW6;P62807;P58876;P57053;O60814;Q96A08	Q99880;Q99879;Q99877;Q93079;Q5QNW6;P62807;P58876;P57053;O60814	Histone H2B type 1-L;Histone H2B type 1-M;Histone H2B type 1-N;Histone H2B type 1-H;Histone H2B type 2-F;Histone H2B type 1-C/E/F/G/I;Histone H2B type 1-D;Histone H2B type F-S;Histone H2B type 1-K	HIST1H2BL;HIST1H2BM;HIST1H2BN;HIST1H2BH;HIST2H2BF;HIST1H2BC;HIST1H2BD;H2BFS;HIST1H2BK	600
22.4494	22.1614	22.0761	22.1762	22.2736	22.543		6	6	6	66.2	15.521	82.393	0.257514	-0.101927	22.229	22.3309	0.101927	Q9NS69	Q9NS69	Mitochondrial import receptor subunit TOM22 homolog	TOMM22	5287
26.5143	26.3961	26.4491	26.1064	26.4342	27.1243		49	49	45	52.3	102.48	323.31	0.123179	-0.10175	26.4532	26.5549	0.101749	P19367;Q2TB90	P19367	Hexokinase-1	HK1	1386
24.7801	24.4884	24.7663	24.6721	24.2679	25.3972		14	14	14	83.2	18.491	39.255	0.105676	-0.10076	24.6783	24.779	0.10076	O75947	O75947	ATP synthase subunit d, mitochondrial	ATP5H	732
16.4035	16.382	16.8033	17.2233	14.9837	17.6776		3	1	1	30.1	17.371	2.7433	0.0396974	-0.0985594	16.5296	16.6282	0.0985603	Q9P0S3	Q9P0S3	ORM1-like protein 1	ORMDL1	5490
22.3583	22.4073	22.1646	22.3761	21.8306	23.0146		8	8	8	56.6	21.819	55.842	0.0993587	-0.0969734	22.3101	22.4071	0.0969734	Q9P000	Q9P000	COMM domain-containing protein 9	COMMD9	5473
23.0478	23.1563	23.2103	23.2984	23.105	23.3002		15	15	15	49.3	39.233	85.123	0.527168	-0.0964025	23.1381	23.2345	0.0964012	P11177	P11177	Pyruvate dehydrogenase E1 component subunit beta, mitochondrial	PDHB	1204
21.7804	21.3902	21.9246	22.7904	20.9795	21.6113		8	8	8	19.8	53.944	19.925	0.0595753	-0.0952969	21.6984	21.7937	0.0952969	P53985	P53985	Monocarboxylate transporter 1	SLC16A1	2125
20.667	20.6945	21.5189	22.6824	20.2759	20.2036		8	8	8	27.5	35.144	17.144	0.0369472	-0.0938695	20.9601	21.054	0.0938702	O00743	O00743	Serine/threonine-protein phosphatase 6 catalytic subunit;Serine/threonine-protein phosphatase 6 catalytic subunit, N-terminally processed	PPP6C	286
24.1189	23.5491	23.7492	24.1822	23.4951	24.0201		53	53	53	41.3	206.44	209.92	0.128808	-0.0934073	23.8057	23.8991	0.0934067	Q92538	Q92538	Golgi-specific brefeldin A-resistance guanine nucleotide exchange factor 1	GBF1	4178
25.8052	25.8747	26.2394	25.9935	25.5869	26.6153		10	10	10	64	20.546	42.701	0.100914	-0.0921466	25.9731	26.0652	0.0921459	O15145	O15145	Actin-related protein 2/3 complex subunit 3	ARPC3	393
22.4502	22.3709	22.9479	23.0742	22.409	22.5622		13	13	13	38.3	55.882	82.767	0.124674	-0.0920989	22.5897	22.6818	0.0920982	Q9UI12	Q9UI12	V-type proton ATPase subunit H	ATP6V1H	5627
18.0212	18.4296	18.6524	18.4687	18.3526	18.5559		5	5	5	15.2	40.744	7.4994	0.178961	-0.0913334	18.3677	18.4591	0.0913334	Q8NBU5	Q8NBU5	ATPase family AAA domain-containing protein 1	ATAD1	3933
19.3058	20.2111	21.6946	21.0978	19.842	20.545		10	10	10	42	33.698	83.218	0.0394207	-0.0911217	20.4038	20.4949	0.0911217	Q9NTX5	Q9NTX5	Ethylmalonyl-CoA decarboxylase	ECHDC1	5311
25.7021	26.0153	26.3198	25.8209	26.2032	26.2841		7	7	6	59.4	14.787	139.07	0.147032	-0.09032	26.0124	26.1027	0.0903206	P35268	P35268	60S ribosomal protein L22	RPL22	1706
23.3955	23.9039	24.0669	23.9261	23.8524	23.8586		16	15	10	69.7	25.744	151.95	0.167306	-0.0903028	23.7888	23.8791	0.0903034	P28161	P28161	Glutathione S-transferase Mu 2	GSTM2	1564
22.1325	21.8159	21.8993	22.5206	21.2183	22.374		8	8	8	24.3	46.564	27.021	0.073391	-0.0884037	21.9492	22.0376	0.0884037	P17050	P17050	Alpha-N-acetylgalactosaminidase	NAGA	1337
19.7061	17.4069	19.4155	19.9334	17.3681	19.4912		5	5	5	16.7	40.72	8.0089	0.0275817	-0.0880858	18.8428	18.9309	0.0880852	Q8WTS6	Q8WTS6	Histone-lysine N-methyltransferase SETD7	SETD7	4086
21.2378	21.5175	22.1485	21.6984	20.8695	22.5988		9	9	9	50.3	21.527	29.78	0.0531977	-0.0876433	21.6346	21.7223	0.0876446	Q9H061	Q9H061	Transmembrane protein 126A	TMEM126A	4942
21.2733	21.098	20.9863	20.9746	21.1339	21.5112		5	5	5	31.6	21.666	48.045	0.18551	-0.0873521	21.1192	21.2066	0.0873508	Q5W111	Q5W111	SPRY domain-containing protein 7	SPRYD7	3332
24.5529	24.9245	25.3893	25.5759	24.711	24.8367		26	26	26	63.4	56.94	193.97	0.0836373	-0.0856202	24.9556	25.0412	0.0856209	Q16851	Q16851	UTP--glucose-1-phosphate uridylyltransferase	UGP2	3092
25.81	26.1332	25.9863	26.4394	26.1705	25.5716		16	16	16	54.2	50.8	198.09	0.111396	-0.0839577	25.9765	26.0605	0.0839577	P39656	P39656	Dolichyl-diphosphooligosaccharide--protein glycosyltransferase 48 kDa subunit	DDOST	1778
22.4324	22.7741	22.9065	23.2092	21.9959	23.1571		14	14	12	36.7	39.869	20.094	0.0690336	-0.0830638	22.7043	22.7874	0.0830631	Q9Y376	Q9Y376	Calcium-binding protein 39	CAB39	5876
22.3592	22.0755	22.4481	22.4122	22.2575	22.462		7	7	7	30.6	31.674	32.477	0.257708	-0.0829837	22.2943	22.3772	0.082983	Q8NCW5	Q8NCW5	NAD(P)H-hydrate epimerase	APOA1BP	3952
22.5069	22.6142	22.4882	22.9609	22.6257	22.2709		17	17	17	48.5	49.797	98.856	0.152109	-0.0827332	22.5364	22.6192	0.0827332	Q9Y4P3	Q9Y4P3	Transducin beta-like protein 2	TBL2	5952
22.3252	22.9602	22.2724	22.3802	22.1705	23.2541		5	5	5	68.5	16.39	65.136	0.0723782	-0.0823263	22.5193	22.6016	0.0823269	Q8NI22	Q8NI22	Multiple coagulation factor deficiency protein 2	MCFD2	4004
23.1094	23.1197	22.8035	23.3969	22.7695	23.1092		13	13	13	61.2	36.876	109.54	0.143848	-0.0809733	23.0109	23.0919	0.0809746	Q14257	Q14257	Reticulocalbin-2	RCN2	2846
17.5208	17.0318	16.7191	17.008	17.3865	17.1177		1	1	1	19.8	11.528	3.5139	0.11222	-0.0801894	17.0905	17.1707	0.0801888	Q9BW72	Q9BW72	HIG1 domain family member 2A, mitochondrial	HIGD2A	4822
20.8104	20.4941	20.2594	20.6294	20.5714	20.6031		1	1	1	1.7	64.066	3.7889	0.190845	-0.0799993	20.5213	20.6013	0.0799999	P36406	P36406	E3 ubiquitin-protein ligase TRIM23	TRIM23	1738
28.7462	29.1666	28.8982	29.1381	28.5683	29.3444		21	21	20	81	28.772	186.28	0.110123	-0.0799319	28.937	29.0169	0.0799313	Q9Y696;Q9NZA1;Q96NY7	Q9Y696	Chloride intracellular channel protein 4	CLIC4	6028
27.0653	26.5852	27.0405	26.6968	27.4043	26.8294		55	55	54	42.7	152.47	323.31	0.107859	-0.079855	26.897	26.9769	0.079855	Q9P2E9	Q9P2E9	Ribosome-binding protein 1	RRBP1	5516
22.5641	22.5194	21.9017	21.8944	22.0224	23.3062		22	22	22	49.7	54.022	43.114	0.0547776	-0.0792395	22.3284	22.4077	0.0792389	Q9BTU6	Q9BTU6	Phosphatidylinositol 4-kinase type 2-alpha	PI4K2A	4758
24.3871	24.2401	24.1514	23.9638	24.5634	24.4882		9	9	9	28.6	61.247	39.883	0.146302	-0.0789852	24.2595	24.3385	0.0789852	O14773	O14773	Tripeptidyl-peptidase 1	TPP1	334
27.713	28.278	28.243	28.0188	27.8173	28.6342		36	36	29	83.2	44.614	323.31	0.0916858	-0.0787716	28.078	28.1568	0.0787716	P00558	P00558	Phosphoglycerate kinase 1	PGK1	923
23.8079	22.7006	23.7404	23.8982	23.1244	23.459		15	15	15	48.2	35.329	168.61	0.0638422	-0.0775789	23.4163	23.4939	0.0775776	P31937	P31937	3-hydroxyisobutyrate dehydrogenase, mitochondrial	HIBADH	1652
24.5813	25.2709	25.6889	25.9318	24.2791	25.5619		6	6	6	36.1	15.423	16.742	0.0442415	-0.0772158	25.1804	25.2576	0.0772152	P62847	P62847	40S ribosomal protein S24	RPS24	2335
20.2746	19.7947	19.4448	19.5066	19.9466	20.2924		3	3	3	8	26.537	3.4575	0.0824446	-0.0771688	19.838	19.9152	0.0771694	P55061	P55061	Bax inhibitor 1	TMBIM6	2154
27.4407	27.107	27.0799	27.4763	27.324	27.0564		56	56	56	64.8	102	323.31	0.170965	-0.0763639	27.2092	27.2856	0.0763645	Q7KZF4	Q7KZF4	Staphylococcal nuclease domain-containing protein 1	SND1	3539
23.6333	23.6291	23.6027	23.9098	23.7209	23.4596		8	8	8	39.6	26.724	43.332	0.223965	-0.0750256	23.6217	23.6968	0.0750256	Q9BUT1	Q9BUT1	3-hydroxybutyrate dehydrogenase type 2	BDH2	4785
25.1838	25.2544	24.8827	25.0879	24.8695	25.5884		37	37	37	71	68.303	320.8	0.112546	-0.0749359	25.107	25.1819	0.0749359	P38606	P38606	V-type proton ATPase catalytic subunit A	ATP6V1A	1769
24.4564	24.4427	24.2607	23.759	23.9725	25.6523		24	24	24	32.4	114.54	187.94	0.0422565	-0.0746619	24.3866	24.4613	0.0746632	P08648	P08648	Integrin alpha-5;Integrin alpha-5 heavy chain;Integrin alpha-5 light chain	ITGA5	1119
28.5669	28.673	28.4626	28.6001	28.6671	28.6586		33	33	29	87.4	39.42	323.31	0.506893	-0.0744597	28.5675	28.642	0.0744591	P04075;P05062	P04075	Fructose-bisphosphate aldolase A	ALDOA	983
22.5215	23.5186	24.0345	23.7309	22.9976	23.5694		43	43	24	40.5	145.18	260.73	0.0515286	-0.0744343	23.3582	23.4326	0.0744343	Q7L576	Q7L576	Cytoplasmic FMR1-interacting protein 1	CYFIP1	3554
22.2891	22.8454	23.161	23.2826	22.0188	23.215		26	26	26	30.2	128.4	126.06	0.0524663	-0.0736637	22.7652	22.8388	0.0736637	Q9P2R3	Q9P2R3	Rabankyrin-5	ANKFY1	5524
24.4444	24.3403	24.2647	24.9241	24.5577	23.7841		7	7	7	38.4	25.171	30.427	0.0745231	-0.0721601	24.3498	24.422	0.0721607	Q9Y3B3	Q9Y3B3	Transmembrane emp24 domain-containing protein 7	TMED7	5885
25.9718	26.1858	27.4072	27.1128	26.8003	25.8667		13	13	13	58.2	24.205	174.63	0.0418614	-0.071668	26.5216	26.5933	0.0716686	P62241	P62241	40S ribosomal protein S8	RPS8	2294
18.4803	18.5397	18.1036	20.281	16.8408	18.2137		3	3	3	15.6	16.884	2.9254	0.0234155	-0.070694	18.3745	18.4452	0.070694	Q8NCS4	Q8NCS4	Uncharacterized protein ZMYM6NB	ZMYM6NB	3951
23.9506	24.2874	23.6539	24.0197	24.1931	23.8906		17	17	11	56.1	40.45	234.84	0.127396	-0.0704975	23.964	24.0345	0.0704975	P04899;P11488;P09471;P19087;A8MTJ3	P04899	Guanine nucleotide-binding protein G(i) subunit alpha-2	GNAI2	1005
21.3192	20.6672	21.1744	21.9573	21.0043	20.4104		26	26	26	25.9	130.85	79.822	0.0490839	-0.0704047	21.0536	21.124	0.070406	P56199	P56199	Integrin alpha-1	ITGA1	2183
20.8031	20.9663	21.4057	20.8287	21.3096	21.2455		3	3	3	28.9	15.139	11.359	0.106848	-0.069507	21.0584	21.1279	0.0695076	O60783	O60783	28S ribosomal protein S14, mitochondrial	MRPS14	598
21.4488	20.9347	21.0348	20.4179	21.5482	21.655		4	4	4	44.3	12.403	7.7885	0.0547445	-0.0676047	21.1394	21.207	0.0676041	Q9BRT3	Q9BRT3	Migration and invasion enhancer 1	MIEN1	4719
24.0065	23.7159	23.8501	23.9163	23.5366	24.322		21	21	21	67.5	41.564	323.31	0.100158	-0.0674826	23.8575	23.925	0.067482	Q15435	Q15435	Protein phosphatase 1 regulatory subunit 7	PPP1R7	2992
22.4667	22.1419	22.1278	21.9324	21.5908	23.4136		14	14	14	50.6	46.374	39.464	0.0398008	-0.0667775	22.2455	22.3123	0.0667782	P16930	P16930	Fumarylacetoacetase	FAH	1334
28.9544	28.2345	29.105	28.7717	28.6817	29.0395		120	120	114	72.2	189.25	323.31	0.0809156	-0.0662874	28.7647	28.8309	0.0662861	P46940	P46940	Ras GTPase-activating-like protein IQGAP1	IQGAP1	1884
21.89	21.2115	21.3451	21.7171	21.8369	21.0819		3	3	3	50	11.564	30.005	0.0705302	-0.0630798	21.4822	21.5453	0.0630798	Q9P0S9	Q9P0S9	Transmembrane protein 14C	TMEM14C	5491
24.3291	24.1304	24.1051	24.7588	23.8653	24.1279		15	15	15	42.2	54.177	90.952	0.0803863	-0.0624924	24.1882	24.2507	0.0624924	P09622	P09622	Dihydrolipoyl dehydrogenase, mitochondrial	DLD	1149
19.8244	18.9707	18.1728	19.4851	20.0601	17.6096		3	3	3	17.1	26.092	5.5079	0.0236616	-0.0622965	18.9893	19.0516	0.0622959	Q9NXV2	Q9NXV2	BTB/POZ domain-containing protein KCTD5	KCTD5	5410
21.3896	20.3982	21.3617	21.2125	21.7304	20.3935		7	7	6	43	18.733	98.752	0.0417769	-0.0622679	21.0499	21.1121	0.0622673	P61966	P61966	AP-1 complex subunit sigma-1A	AP1S1	2282
22.9403	23.0557	23.5176	23.3728	23.36	22.9642		9	9	6	59.1	23.707	161.38	0.0988941	-0.0611153	23.1712	23.2323	0.0611153	P61020	P61020	Ras-related protein Rab-5B	RAB5B	2240
17.6325	18.85	19.9336	19.2712	18.3731	18.9488		9	9	9	14.2	101.29	23.642	0.0277094	-0.0589828	18.8054	18.8644	0.0589828	P52735	P52735	Guanine nucleotide exchange factor VAV2	VAV2	2090
21.9454	21.5763	21.6064	22.5013	20.9476	21.8543		24	24	24	57.7	64.149	150.05	0.0427214	-0.0583839	21.7094	21.7678	0.0583839	P48163	P48163	NADP-dependent malic enzyme	ME1	1903
20.4737	20.7851	21.885	21.4929	20.4816	21.344		20	20	7	38.8	71.368	53.073	0.0371314	-0.0582314	21.0479	21.1062	0.0582314	Q9NVI7	Q9NVI7	ATPase family AAA domain-containing protein 3A	ATAD3A	5347
21.2746	21.7991	21.191	21.1568	21.8829	21.3995		7	7	7	31.2	35.892	44.454	0.0711949	-0.0581423	21.4216	21.4797	0.0581417	Q13630	Q13630	GDP-L-fucose synthase	TSTA3	2779
20.6613	20.6448	20.8509	21.1937	20.7569	20.3807		7	7	7	60.3	19.291	13.086	0.0843134	-0.0580928	20.719	20.7771	0.0580921	Q9GZN8	Q9GZN8	UPF0687 protein C20orf27	C20orf27	4921
25.4268	25.9282	25.8962	26.0718	25.4498	25.9024		27	19	13	67.3	49.857	323.31	0.0825721	-0.0575377	25.7504	25.808	0.0575371	Q9BUF5	Q9BUF5	Tubulin beta-6 chain	TUBB6	4775
24.2359	24.5667	25.0974	24.7516	24.7259	24.5922		50	50	50	52.1	134.46	323.31	0.0778769	-0.0565389	24.6333	24.6899	0.0565395	Q9P2J5	Q9P2J5	Leucine--tRNA ligase, cytoplasmic	LARS	5519
21.1058	21.2936	21.5882	21.8077	20.4361	21.9123		7	7	7	33.9	26.422	6.758	0.0384832	-0.0562159	21.3292	21.3854	0.0562153	Q5HYI8	Q5HYI8	Rab-like protein 3	RABL3	3220
25.8255	25.88	25.2468	25.312	26.1172	25.6914		7	7	7	64.9	15.936	41.999	0.0632203	-0.0560932	25.6508	25.7069	0.0560932	P00441	P00441	Superoxide dismutase [Cu-Zn]	SOD1	917
25.3188	25.9768	27.1761	27.026	26.0231	25.5907		15	15	15	51.5	24.146	127.03	0.027245	-0.0560322	26.1572	26.2133	0.0560322	P61313	P61313	60S ribosomal protein L15	RPL15	2260
25.7578	25.7912	26.3693	26.4658	25.7823	25.8364		28	28	28	61.8	61.049	264.91	0.0652252	-0.0554085	25.9728	26.0282	0.0554085	P13674	P13674	Prolyl 4-hydroxylase subunit alpha-1	P4HA1	1261
23.5335	22.8799	23.7757	23.4196	22.9913	23.9425		17	17	17	36.4	78.365	99.873	0.0489547	-0.0547689	23.3963	23.4511	0.0547695	Q14444	Q14444	Caprin-1	CAPRIN1	2857
21.5572	23.0864	23.409	23.4242	22.8963	21.8943		7	7	7	44.4	17.018	53.296	0.0249242	-0.0540721	22.6842	22.7383	0.0540714	P53680	P53680	AP-2 complex subunit sigma	AP2S1	2121
25.2145	24.9506	24.4975	25.0334	25.0192	24.7669		22	22	22	59.7	48.534	122.61	0.0815437	-0.0522842	24.8876	24.9398	0.0522842	P04181	P04181	Ornithine aminotransferase, mitochondrial;Ornithine aminotransferase, hepatic form;Ornithine aminotransferase, renal form	OAT	990
23.5737	24.0172	24.0402	24.0666	23.7248	23.9952		17	17	17	45.5	57.563	100.1	0.101275	-0.0518881	23.877	23.9289	0.0518875	Q9Y285	Q9Y285	Phenylalanine--tRNA ligase alpha subunit	FARSA	5814
23.4203	23.2856	23.809	24.1549	22.939	23.5755		15	15	15	61.5	29.634	28.241	0.0457823	-0.0514978	23.505	23.5565	0.0514984	O60762	O60762	Dolichol-phosphate mannosyltransferase subunit 1	DPM1	596
18.0266	17.6204	16.3867	17.9687	16.6884	17.5292		9	6	6	6.5	224.29	7.6058	0.0275292	-0.0508347	17.3446	17.3954	0.0508347	Q7RTP6	Q7RTP6	Protein-methionine sulfoxide oxidase MICAL3	MICAL3	3566
21.063	20.0756	20.1134	20.0734	19.6466	21.6835		10	10	10	36.9	31.127	26.809	0.0241685	-0.0505231	20.4173	20.4678	0.0505238	Q9NUM4	Q9NUM4	Transmembrane protein 106B	TMEM106B	5320
23.296	23.5219	23.5703	23.2698	23.8208	23.4475		7	7	7	68.4	16.516	61.493	0.0977668	-0.0499617	23.4628	23.5127	0.0499611	O14880	O14880	Microsomal glutathione S-transferase 3	MGST3	346
26.3025	26.5742	27.3915	27.0344	26.7452	26.6296		19	19	19	46.4	22.591	22.817	0.0461318	-0.0470301	26.7561	26.8031	0.0470295	P46781	P46781	40S ribosomal protein S9	RPS9	1876
22.9692	22.9286	22.4812	22.358	22.8867	23.275		9	9	9	47.6	24.68	137.17	0.0523463	-0.0469036	22.793	22.8399	0.0469036	Q92520	Q92520	Protein FAM3C	FAM3C	4175
24.4574	24.0875	24.7175	24.2509	23.9269	25.2253		18	18	10	64.4	42.613	138.64	0.03688	-0.0468877	24.4208	24.4677	0.0468884	P61163	P61163	Alpha-centractin	ACTR1A	2249
24.6986	25.894	24.9252	24.7867	25.3375	25.5341		40	2	2	92.8	41.736	112.88	0.0369647	-0.046833	25.1726	25.2194	0.046833	P60709;Q9BYX7	P60709	Actin, cytoplasmic 1;Actin, cytoplasmic 1, N-terminally processed	ACTB	2224
25.2369	25.2675	25.3532	24.7873	24.8767	26.3244		67	67	67	68.2	121	273.48	0.029346	-0.0435721	25.2859	25.3294	0.0435715	P27816	P27816	Microtubule-associated protein 4	MAP4	1555
23.8886	24.0276	24.3035	24.1702	24.1187	24.0522		32	32	32	47.1	101.11	200.42	0.116079	-0.0404352	24.0733	24.1137	0.0404358	P56192	P56192	Methionine--tRNA ligase, cytoplasmic	MARS	2182
25.2788	25.815	26.03	26.1721	25.8276	25.2431		34	34	34	53.9	84.87	242.94	0.038349	-0.03969	25.7079	25.7476	0.03969	P02786	P02786	Transferrin receptor protein 1;Transferrin receptor protein 1, serum form	TFRC	967
24.1674	24.2213	23.7971	24.0334	23.6758	24.5952		15	15	15	46.8	44.468	81.855	0.0451984	-0.0395412	24.0619	24.1015	0.0395412	Q16543	Q16543	Hsp90 co-chaperone Cdc37;Hsp90 co-chaperone Cdc37, N-terminally processed	CDC37	3059
21.0871	21.7783	21.3414	21.8191	20.7888	21.7171		14	6	5	48.7	42.123	31.475	0.0345984	-0.0393874	21.4023	21.4416	0.0393867	P29992	P29992	Guanine nucleotide-binding protein subunit alpha-11	GNA11	1596
23.2895	23.3728	23.3226	23.4376	23.14	23.525		11	11	11	31.6	40.513	149.25	0.120205	-0.0392297	23.3283	23.3676	0.0392303	Q9UBS4	Q9UBS4	DnaJ homolog subfamily B member 11	DNAJB11	5555
20.8252	20.6537	20.3479	20.4956	20.6724	20.7733		8	8	5	61.1	19.127	12.658	0.0837215	-0.0381858	20.6089	20.6471	0.0381851	Q12974	Q12974	Protein tyrosine phosphatase type IVA 2	PTP4A2	2667
23.3801	23.0297	22.7781	22.6663	23.7236	22.9121		2	2	2	8.2	21.145	15.076	0.0353322	-0.0380096	23.0626	23.1006	0.0380096	P05976;P08590	P05976;P08590	Myosin light chain 1/3, skeletal muscle isoform;Myosin light chain 3	MYL1;MYL3	1038
22.5952	22.8345	22.7625	22.3772	22.6683	23.2481		19	14	14	57.5	43.135	22.474	0.0433852	-0.0337804	22.7307	22.7645	0.0337811	P27361;Q16659	P27361	Mitogen-activated protein kinase 3	MAPK3	1540
19.1328	18.8154	17.3921	19.0149	16.4607	19.9591		4	4	4	17.7	34.114	4.6556	0.00881313	-0.0314515	18.4468	18.4782	0.0314522	O95159	O95159	Zinc finger protein-like 1	ZFPL1	797
26.1479	26.3517	26.0771	26.5655	26.1541	25.9425		72	72	67	65.5	177.19	323.31	0.0486769	-0.028471	26.1922	26.2207	0.028471	Q9NYU2	Q9NYU2	UDP-glucose:glycoprotein glucosyltransferase 1	UGGT1	5432
19.5704	19.5361	19.5405	18.9694	20.0962	19.666		3	3	3	29.8	13.841	14.75	0.0288972	-0.0282358	19.549	19.5772	0.0282364	P62699	P62699	Protein yippee-like 5	YPEL5	2323
20.8136	20.5936	16.75	19.3426	19.1047	19.7938		8	8	8	36.6	35.023	82.451	0.00687016	-0.0279344	19.3857	19.4137	0.027935	Q96BJ3	Q96BJ3	Axin interactor, dorsalization-associated protein	AIDA	4331
27.5353	27.2824	27.975	28.1222	28.5748	26.1758		156	136	128	65.8	229	323.31	0.0115401	-0.0266914	27.5976	27.6243	0.0266914	P35580	P35580	Myosin-10	MYH10	1719
19.9699	19.7056	20.0304	19.8146	19.5179	20.4524		6	6	6	15.1	61.719	41.895	0.0302529	-0.0263468	19.902	19.9283	0.0263462	P30038	P30038	Delta-1-pyrroline-5-carboxylate dehydrogenase, mitochondrial	ALDH4A1	1597
26.0999	26.2999	26.8754	26.5215	26.4107	26.4215		21	21	21	79.8	29.804	126.47	0.0377814	-0.026186	26.425	26.4512	0.026186	P35232	P35232	Prohibitin	PHB	1698
22.2896	22.1302	22.4158	22.4181	22.2604	22.233		13	13	13	31.8	54.812	98.795	0.089309	-0.0253054	22.2785	22.3038	0.0253067	O75844	O75844	CAAX prenyl protease 1 homolog	ZMPSTE24	715
18.0722	20.6387	21.5339	21.6399	18.4602	20.2203		23	23	19	46.5	74.175	61.546	0.00596108	-0.0252005	20.0816	20.1068	0.0251999	Q9UJS0	Q9UJS0	Calcium-binding mitochondrial carrier protein Aralar2	SLC25A13	5657
22.3366	22.1425	23.1832	22.9627	22.9397	21.8342		9	9	9	52.2	20.497	28.109	0.0167499	-0.0247644	22.5541	22.5789	0.0247631	Q15382	Q15382	GTP-binding protein Rheb	RHEB	2978
19.4792	19.4263	18.3297	19.2615	19.1963	18.8503		5	5	5	14.5	48.864	11.833	0.0204321	-0.024271	19.0784	19.1027	0.024271	Q6P4E1	Q6P4E1	Protein CASC4	CASC4	3432
20.7317	20.2674	19.2568	20.9114	18.9721	20.4448		6	6	6	15.9	48.92	8.6759	0.0109303	-0.0241559	20.0853	20.1094	0.0241566	Q6UWP7	Q6UWP7	Lysocardiolipin acyltransferase 1	LCLAT1	3472
27.7964	27.2448	26.536	26.8853	27.5193	27.2431		14	14	14	57.1	32.575	218.24	0.0191439	-0.0234947	27.1924	27.2159	0.0234947	P06748	P06748	Nucleophosmin	NPM1	1053
20.0803	19.9015	20.1752	19.6418	20.2395	20.3444		4	4	4	37.6	15.511	5.9427	0.0331237	-0.0228653	20.0524	20.0752	0.0228653	Q9NUG6	Q9NUG6	p53 and DNA damage-regulated protein 1	PDRG1	5314
23.1351	22.8799	23.2681	23.5071	22.9804	22.8629		22	22	22	30.1	113.74	138.99	0.0331724	-0.0224508	23.0944	23.1168	0.0224495	O00754	O00754	Lysosomal alpha-mannosidase;Lysosomal alpha-mannosidase A peptide;Lysosomal alpha-mannosidase B peptide;Lysosomal alpha-mannosidase C peptide;Lysosomal alpha-mannosidase D peptide;Lysosomal alpha-mannosidase E peptide	MAN2B1	289
19.9155	20.1794	20.9411	21.1243	19.2186	20.7494		6	6	6	41.4	28.338	11.9	0.00937069	-0.0187588	20.3453	20.3641	0.0187588	Q9NVZ3	Q9NVZ3	Adaptin ear-binding coat-associated protein 2	NECAP2	5362
21.6325	21.5872	21.5914	21.4361	21.2235	22.2063		13	13	13	33.9	50.151	15.925	0.0203778	-0.0182826	21.6037	21.622	0.0182819	P36551	P36551	Oxygen-dependent coproporphyrinogen-III oxidase, mitochondrial	CPOX	1742
21.2823	21.085	21.1038	21.5843	21.0274	20.9094		9	9	9	46.9	23.128	11.545	0.025654	-0.0166461	21.157	21.1737	0.0166454	Q8WW59	Q8WW59	SPRY domain-containing protein 4	SPRYD4	4136
21.4179	21.98	22.1352	22.3808	22.0612	21.14		3	3	3	18.8	16.829	4.2387	0.0124619	-0.0162633	21.8444	21.8606	0.016264	Q9NRP0	Q9NRP0	Oligosaccharyltransferase complex subunit OSTC	OSTC	5271
23.0592	23.0822	23.1673	22.9423	22.9201	23.4947		17	17	17	47	46.51	83.314	0.0284084	-0.0161336	23.1029	23.119	0.0161324	Q96I99	Q96I99	Succinyl-CoA ligase [GDP-forming] subunit beta, mitochondrial	SUCLG2	4462
27.0623	26.8115	26.8447	26.9206	26.7894	27.0506		19	19	19	80.7	23.489	323.31	0.0439833	-0.01404	26.9062	26.9202	0.01404	P51149	P51149	Ras-related protein Rab-7a	RAB7A	2029
29.4094	29.267	29.3203	29.4186	29.2824	29.3356		69	69	67	69	92.468	323.31	0.0818873	-0.0132999	29.3322	29.3455	0.0132999	P14625;Q58FF3	P14625	Endoplasmin	HSP90B1	1284
25.626	25.7675	25.4538	25.6179	25.1089	26.1593		28	28	28	84.3	50.435	225.28	0.0135546	-0.0129738	25.6157	25.6287	0.0129738	Q07960	Q07960	Rho GTPase-activating protein 1	ARHGAP1	2587
23.0665	23.3203	23.783	23.6237	23.3294	23.2557		20	20	20	60.4	47.355	131.27	0.0180966	-0.0129566	23.3899	23.4029	0.0129566	O75955	O75955	Flotillin-1	FLOT1	733
21.6217	21.6429	21.7234	21.9817	21.5908	21.4541		12	12	12	17.4	95.375	106.32	0.0267759	-0.01286	21.6627	21.6755	0.0128593	P01130	P01130	Low-density lipoprotein receptor	LDLR	945
21.3228	21.141	21.0206	21.6549	20.3917	21.473		35	30	30	26.6	174.73	45.208	0.00958809	-0.011762	21.1615	21.1732	0.0117607	Q9NYU1	Q9NYU1	UDP-glucose:glycoprotein glucosyltransferase 2	UGGT2	5431
24.1191	24.6776	24.9667	24.8905	24.0335	24.8744		27	24	23	46.2	85.018	126.5	0.0102202	-0.0116876	24.5878	24.5995	0.0116882	P17858	P17858	ATP-dependent 6-phosphofructokinase, liver type	PFKL	1357
23.7983	24.4201	24.4048	24.5208	24.2883	23.8417		21	21	21	44.6	63.944	139.36	0.0106147	-0.00920041	24.2078	24.217	0.00920105	Q96HC4	Q96HC4	PDZ and LIM domain protein 5	PDLIM5	4445
24.7363	24.653	24.3962	24.4372	24.1566	25.2168		49	49	49	59.9	117.97	136.07	0.00825963	-0.00837199	24.5952	24.6035	0.00837326	A0AVT1	A0AVT1	Ubiquitin-like modifier-activating enzyme 6	UBA6	6
23.7995	23.4964	23.4958	23.4967	23.1187	24.2002		15	15	15	87.3	21.725	43.612	0.0078358	-0.00793076	23.5972	23.6052	0.00793076	Q16774	Q16774	Guanylate kinase	GUK1	3082
24.7437	24.9882	25.0576	25.0219	24.4483	25.3427		61	61	58	42.7	175.49	323.31	0.00923504	-0.00781123	24.9298	24.9376	0.00781059	Q04637;REV__Q8NEG2	Q04637	Eukaryotic translation initiation factor 4 gamma 1	EIF4G1	2540
26.5219	26.3847	25.9771	25.8092	26.4253	26.6707		82	82	81	62	156.27	323.31	0.00775397	-0.00717417	26.2946	26.3018	0.00717545	Q86UP2	Q86UP2	Kinectin	KTN1	3648
17.5565	19.3748	20.1685	20.3198	16.7619	20.0362		10	10	8	11.9	149.11	20.168	0.0014271	-0.00603104	19.0333	19.0393	0.00603104	P46934	P46934	E3 ubiquitin-protein ligase NEDD4	NEDD4	1881
20.3853	20.6608	21.6156	21.5444	20.0571	21.0782		20	16	16	38.3	74.761	43.494	0.00339485	-0.00598081	20.8872	20.8932	0.00598145	O75746	O75746	Calcium-binding mitochondrial carrier protein Aralar1	SLC25A12	701
21.6037	21.977	21.2315	21.7797	21.0055	22.0329		3	3	3	9.1	54.212	38.802	0.00168819	-0.00194804	21.6041	21.606	0.0019474	Q15043	Q15043	Zinc transporter ZIP14	SLC39A14	2933
26.3477	26.3563	26.2702	26.3758	26.2925	26.3056		48	48	48	67.1	100.2	323.31	0.00105194	0.000121435	26.3247	26.3246	-0.00012207	Q13200	Q13200	26S proteasome non-ATPase regulatory subunit 2	PSMD2	2702
25.6979	25.7436	25.8411	26.2941	25.9673	25.0186		33	33	33	60.9	70.389	153.61	0.000731374	0.000863393	25.7609	25.76	-0.000864029	P49748	P49748	Very long-chain specific acyl-CoA dehydrogenase, mitochondrial	ACADVL	1967
26.2864	26.4468	26.0725	25.9871	26.9406	25.8753		12	12	12	60.1	20.567	155.79	0.000817552	0.000890096	26.2685	26.2677	-0.000888824	P21291	P21291	Cysteine and glycine-rich protein 1	CSRP1	1427
25.9761	25.8406	25.9678	25.8265	25.6976	26.2568		64	64	50	68.3	109.68	323.31	0.00227065	0.00121435	25.9282	25.927	-0.00121307	P33176	P33176	Kinesin-1 heavy chain	KIF5B	1673
23.3764	23.3616	24.0184	23.6903	23.1643	23.8978		11	11	11	68.1	21.868	25.488	0.00141531	0.00133387	23.5855	23.5841	-0.00133324	O75340	O75340	Programmed cell death protein 6	PDCD6	648
21.862	21.5385	22.3077	22.3643	21.059	22.2772		26	26	26	23.3	149.52	56.475	0.00174158	0.00254377	21.9027	21.9002	-0.0025444	O15439	O15439	Multidrug resistance-associated protein 4	ABCC4	426
26.4773	26.5868	26.5383	26.1323	26.7803	26.6804		13	13	13	56.1	22.086	162.44	0.00502654	0.00312869	26.5341	26.531	-0.00312805	P30044	P30044	Peroxiredoxin-5, mitochondrial	PRDX5	1603
21.7599	21.7763	21.8835	21.6558	21.4357	22.3187		19	19	19	30.4	88.583	98.353	0.00386999	0.00317256	21.8066	21.8034	-0.00317383	Q9Y4W6	Q9Y4W6	AFG3-like protein 2	AFG3L2	5956
21.5116	21.0999	20.6646	21.5967	20.0072	21.6556		10	10	10	48.2	34.5	20.467	0.00303757	0.00550842	21.092	21.0865	-0.00550842	Q92890	Q92890	Ubiquitin fusion degradation protein 1 homolog	UFD1L	4243
19.4422	19.8754	19.6195	20.1729	20.1563	18.5897		7	5	5	28.1	37.031	29.487	0.00366659	0.00605138	19.6457	19.6397	-0.00605202	Q15555	Q15555	Microtubule-associated protein RP/EB family member 2	MAPRE2	3002
20.234	20.4625	20.8769	21.7144	19.0196	20.8132		14	14	14	21.2	98.565	13.354	0.00351137	0.00874074	20.5245	20.5157	-0.00874138	P49754	P49754	Vacuolar protein sorting-associated protein 41 homolog	VPS41	1970
29.0328	28.3929	28.1614	28.2743	28.5913	28.693		56	56	42	72.3	67.819	323.31	0.0108711	0.00954437	28.5291	28.5195	-0.00954437	P26038	P26038	Moesin	MSN	1521
26.3899	26.0446	26.5123	26.3687	26.1954	26.3517		22	22	20	45.9	46.108	60.208	0.0229055	0.0103181	26.3156	26.3053	-0.0103188	P39023	P39023	60S ribosomal protein L3	RPL3	1774
24.3836	24.5953	24.8042	24.8322	24.5207	24.3981		17	17	17	64.2	29.702	220.82	0.020061	0.0106792	24.5943	24.5837	-0.0106792	Q9Y5M8	Q9Y5M8	Signal recognition particle receptor subunit beta	SRPRB	5987
22.9791	23.629	24.1331	23.7492	23.5561	23.3998		38	38	36	38.8	128.79	126.01	0.0113811	0.0120385	23.5804	23.5684	-0.0120392	Q9Y2A7	Q9Y2A7	Nck-associated protein 1	NCKAP1	5820
25.581	25.6608	26.0367	25.9849	25.3061	25.9514		6	6	6	37	18.998	89.931	0.0152536	0.0120525	25.7595	25.7474	-0.0120525	P51571	P51571	Translocon-associated protein subunit delta	SSR4	2041
22.4327	22.9559	22.6025	22.7691	22.4307	22.7545		9	9	9	44.5	34.577	21.048	0.0215872	0.0122687	22.6637	22.6514	-0.01227	O00487	O00487	26S proteasome non-ATPase regulatory subunit 14	PSMD14	267
24.5168	24.5878	24.6266	24.2945	24.2922	25.1052		6	6	5	53.5	16.713	52.24	0.015929	0.0130927	24.5771	24.564	-0.013092	P60983	P60983	Glia maturation factor beta	GMFB	2234
20.3378	20.829	21.4976	21.0452	20.3334	21.2431		18	18	18	26.5	122.56	99.729	0.0107824	0.0142269	20.8881	20.8739	-0.0142269	Q14139	Q14139	Ubiquitin conjugation factor E4 A	UBE4A	2819
20.0336	19.4499	20.0238	20.142	18.1289	21.1917		9	9	9	15.8	67.622	10.32	0.0053254	0.0149358	19.8358	19.8208	-0.0149345	O43292	O43292	Glycosylphosphatidylinositol anchor attachment 1 protein	GPAA1	454
22.7984	23.0007	23.3407	23.384	22.6016	23.1073		6	6	6	32.2	20.655	38.049	0.0186488	0.0156116	23.0466	23.031	-0.0156116	P62256	P62256	Ubiquitin-conjugating enzyme E2 H	UBE2H	2298
22.7335	23.003	22.7993	23.2618	22.3264	22.9006		11	11	11	55.9	35.54	224.67	0.0183223	0.0156631	22.8453	22.8296	-0.0156631	P55735	P55735	Protein SEC13 homolog	SEC13	2169
22.9531	23.0063	24.0671	23.576	23.7227	22.6803		6	3	3	41.7	9.4771	6.1849	0.0107242	0.0158609	23.3422	23.3263	-0.0158596	Q71UM5	Q71UM5	40S ribosomal protein S27-like	RPS27L	3533
23.8785	23.8572	24.2311	24.1771	23.8172	23.9234		27	27	27	35.6	113.01	77.472	0.0342075	0.0163485	23.9889	23.9726	-0.0163498	O94855	O94855	Protein transport protein Sec24D	SEC24D	766
24.2238	24.2768	24.3406	23.9653	23.8526	24.969		9	9	9	61.6	20.478	88.209	0.0168794	0.0181262	24.2804	24.2623	-0.0181255	P51452	P51452	Dual specificity protein phosphatase 3	DUSP3	2035
26.6521	26.358	26.279	26.2339	25.947	27.0514		14	14	14	80.7	21.057	253.8	0.0180045	0.0189521	26.4297	26.4108	-0.0189533	P30086	P30086	Phosphatidylethanolamine-binding protein 1;Hippocampal cholinergic neurostimulating peptide	PEBP1	1610
22.6139	22.9065	24.028	22.7399	23.1194	23.6302		7	7	7	32.5	17.342	42.183	0.0129347	0.0196571	23.1828	23.1632	-0.0196571	Q96A26	Q96A26	Protein FAM162A	FAM162A	4297
22.7199	22.6806	22.7004	22.9388	22.5224	22.5786		11	11	11	32.6	58.252	30.426	0.053544	0.0203489	22.7003	22.6799	-0.0203495	Q10713	Q10713	Mitochondrial-processing peptidase subunit alpha	PMPCA	2630
22.7663	21.5345	21.9058	22.7502	20.6855	22.7097		8	8	8	25.4	50.993	16.662	0.00869022	0.0204233	22.0689	22.0485	-0.0204239	Q6P9B6	Q6P9B6	TLD domain-containing protein 1	TLDC1	3436
20.1556	19.7246	20.0808	20.1763	19.9545	19.7665		6	6	6	14.7	61.053	32.72	0.040581	0.021244	19.987	19.9658	-0.021244	Q9P0J1	Q9P0J1	[Pyruvate dehydrogenase [acetyl-transferring]]-phosphatase 1, mitochondrial	PDP1	5481
28.8309	29.0994	28.8469	28.7378	28.7656	29.2085		21	21	16	79.5	18.502	257.7	0.0423145	0.0217965	28.9257	28.904	-0.0217953	P23528	P23528	Cofilin-1	CFL1	1480
23.1986	23.1368	22.2945	23.2175	23.0448	22.3006		18	18	18	42.3	65.443	69.632	0.0183499	0.0223656	22.8766	22.8543	-0.0223656	P23368	P23368	NAD-dependent malic enzyme, mitochondrial	ME2	1470
29.9194	30.1682	30.1852	30.1495	29.9844	30.0689		49	49	47	80.8	57.936	323.31	0.0839588	0.0232944	30.0909	30.0676	-0.0232944	P14618	P14618	Pyruvate kinase PKM	PKM	1282
20.6772	20.9406	21.0188	20.3214	21.1053	21.138		7	7	7	42.4	17.983	11.007	0.0281376	0.0239786	20.8789	20.8549	-0.0239792	Q86SZ2	Q86SZ2	Trafficking protein particle complex subunit 6B	TRAPPC6B	3628
24.6785	24.3977	24.5938	24.9586	23.9895	24.6475		8	8	8	48.5	29.204	180.4	0.0279687	0.0247771	24.5567	24.5319	-0.0247765	P28070	P28070	Proteasome subunit beta type-4	PSMB4	1561
22.4838	22.2888	21.8953	21.8472	22.6105	22.1345		7	7	7	78	12.349	12.573	0.0301803	0.02528	22.2227	22.1974	-0.02528	Q9GZT3	Q9GZT3	SRA stem-loop-interacting RNA-binding protein, mitochondrial	SLIRP	4927
21.7708	21.8036	22.3043	21.3612	22.1342	22.305		9	9	9	56.3	15.278	28.103	0.0259669	0.0261726	21.9596	21.9334	-0.0261726	Q8N5K1	Q8N5K1	CDGSH iron-sulfur domain-containing protein 2	CISD2	3871
20.3127	20.2747	20.8165	20.0458	20.7136	20.5657		14	14	14	23.5	104.66	19.304	0.033171	0.0262699	20.468	20.4417	-0.0262699	Q9BZQ6	Q9BZQ6	ER degradation-enhancing alpha-mannosidase-like protein 3	EDEM3	4895
22.4569	21.4878	22.253	22.437	21.0498	22.6273		5	5	5	36	23.026	33.185	0.0159854	0.0278683	22.0659	22.038	-0.0278683	Q99470	Q99470	Stromal cell-derived factor 2	SDF2	4610
27.0581	26.9382	26.8425	26.7878	26.6291	27.3375		42	42	42	58	97.169	323.31	0.0429384	0.0281455	26.9463	26.9181	-0.0281448	Q14974	Q14974	Importin subunit beta-1	KPNB1	2908
25.5434	25.3653	25.261	25.2931	25.3836	25.4083		38	38	36	57.6	95.785	262.12	0.114284	0.0282071	25.3899	25.3617	-0.0282059	P45974	P45974	Ubiquitin carboxyl-terminal hydrolase 5	USP5	1857
23.3818	23.5889	23.2917	23.6281	23.0972	23.4511		13	13	8	40	37.377	152.11	0.0551175	0.0286236	23.4208	23.3921	-0.0286236	P62873;P16520	P62873	Guanine nucleotide-binding protein G(I)/G(S)/G(T) subunit beta-1	GNB1	2340
23.679	24.0918	24.0425	24.0729	23.6018	24.0522		10	10	10	59.2	25.059	180.72	0.0490341	0.028794	23.9378	23.909	-0.0287933	Q9UBQ5	Q9UBQ5	Eukaryotic translation initiation factor 3 subunit K	EIF3K	5551
23.334	23.1403	23.1481	23.0073	23.2404	23.2846		14	14	14	77.9	22.456	46.026	0.101114	0.030063	23.2075	23.1774	-0.0300636	Q99653	Q99653	Calcineurin B homologous protein 1	CHP1	4640
23.327	23.3141	23.515	23.1851	23.3647	23.5099		7	7	7	39.9	18.042	48.591	0.10112	0.0321414	23.3854	23.3532	-0.0321426	P24666	P24666	Low molecular weight phosphotyrosine protein phosphatase	ACP1	1497
23.2825	23.1003	23.0142	23.5314	23.181	22.5863		20	20	19	34.4	89.42	56.036	0.0387846	0.0327765	23.1323	23.0996	-0.0327759	P22059	P22059	Oxysterol-binding protein 1	OSBP	1440
27.409	27.5706	27.3273	27.8053	27.053	27.3456		349	348	343	56.6	838.3	323.31	0.0512553	0.0343424	27.4356	27.4013	-0.0343437	Q9UPN3	Q9UPN3	Microtubule-actin cross-linking factor 1, isoforms 1/2/3/5	MACF1	5763
23.0733	22.3674	22.7419	22.8557	22.2457	22.9748		12	12	12	32.8	59.716	59.054	0.039612	0.0354633	22.7275	22.6921	-0.0354633	P04062	P04062	Glucosylceramidase	GBA	981
18.6247	18.627	18.9424	19.4706	16.4733	20.1383		7	7	7	29.3	42.233	6.3434	0.0108525	0.037255	18.7314	18.6941	-0.0372562	A8MXV4	A8MXV4	Nucleoside diphosphate-linked moiety X motif 19, mitochondrial	NUDT19	45
21.5001	22.0577	22.7007	22.7032	22.2336	21.2046		10	10	10	54.1	36.567	106.83	0.0232098	0.0390542	22.0862	22.0471	-0.0390549	Q96IZ0	Q96IZ0	PRKC apoptosis WT1 regulator protein	PAWR	4470
21.7819	21.8508	22.8723	22.4193	22.5983	21.3687		8	5	5	53.5	23.658	69.107	0.0254406	0.0395686	22.1684	22.1288	-0.0395679	P20339	P20339	Ras-related protein Rab-5A	RAB5A	1407
23.6899	23.5471	23.7425	23.807	23.3302	23.7228		10	10	10	67.4	24.942	21.256	0.0897284	0.0398642	23.6598	23.62	-0.0398636	P67870	P67870	Casein kinase II subunit beta	CSNK2B	2381
21.2953	20.8099	21.2146	21.0378	20.7656	21.3946		10	8	8	53.7	24.389	49.616	0.0595544	0.040582	21.1066	21.066	-0.0405827	P20338	P20338	Ras-related protein Rab-4A	RAB4A	1406
27.0305	27.3828	27.2385	27.3205	26.9196	27.29		18	13	13	73.7	28.302	286.13	0.0876443	0.0405884	27.2173	27.1767	-0.0405884	P61981	P61981	14-3-3 protein gamma;14-3-3 protein gamma, N-terminally processed	YWHAG	2285
21.3365	21.2271	21.2174	21.6616	20.0235	21.9735		11	11	9	64.3	23.586	31.987	0.0224843	0.0408039	21.2604	21.2196	-0.0408039	P61018	P61018	Ras-related protein Rab-4B	RAB4B	2238
17.3319	18.3024	16.1739	16.7588	16.6863	18.2393		10	10	10	37.1	45.479	15.356	0.0172125	0.0412954	17.2694	17.2281	-0.0412941	Q9BTE6	Q9BTE6	Alanyl-tRNA editing protein Aarsd1	AARSD1	4751
21.4853	22.305	19.5052	19.7373	21.4337	21.9992		7	7	7	66.2	17.218	52.857	0.0128514	0.0417506	21.0985	21.0568	-0.0417519	Q9H4G4	Q9H4G4	Golgi-associated plant pathogenesis-related protein 1	GLIPR2	5051
25.6921	25.8885	26.983	26.4887	25.9849	25.9617		19	19	19	49	32.728	159.78	0.0330516	0.0427691	26.1879	26.1451	-0.0427704	Q02878	Q02878	60S ribosomal protein L6	RPL6	2520
26.2888	26.512	26.6486	26.5852	26.4404	26.2929		54	54	54	64.1	107.14	323.31	0.117966	0.0436115	26.4831	26.4395	-0.0436115	P53618	P53618	Coatomer subunit beta	COPB1	2116
19.2139	18.3804	20.3443	20.4615	16.2906	21.0516		11	11	11	24	87.217	31.109	0.00922935	0.0449435	19.3129	19.2679	-0.0449429	Q03518	Q03518	Antigen peptide transporter 1	TAP1	2533
22.3632	22.7978	23.051	22.3638	22.4845	23.2284		28	28	19	47.1	65.309	171.81	0.0457942	0.0451069	22.7373	22.6922	-0.0451069	Q07866	Q07866	Kinesin light chain 1	KLC1	2583
24.0872	24.241	24.3611	24.4533	23.607	24.4921		8	8	8	25.7	42.2	101.81	0.052425	0.0456206	24.2298	24.1842	-0.04562	P35613	P35613	Basigin	BSG	1723
25.0921	25.4253	25.8679	25.4163	25.6355	25.1942		55	55	54	55.8	121.68	323.31	0.0624487	0.0464376	25.4618	25.4153	-0.0464382	O00159	O00159	Unconventional myosin-Ic	MYO1C	225
23.4655	24.1461	24.017	23.9308	23.5476	24.0072		44	44	44	42.8	144.75	245.22	0.0657519	0.0476576	23.8762	23.8285	-0.0476589	Q13045	Q13045	Protein flightless-1 homolog	FLII	2678
25.4933	25.0732	25.1907	24.9281	25.0684	25.6164		14	14	14	63.4	24.636	56.338	0.0686918	0.0480652	25.2524	25.2043	-0.0480652	P22061	P22061	Protein-L-isoaspartate(D-aspartate) O-methyltransferase	PCMT1	1441
22.6351	22.4516	22.4024	22.2319	22.5002	22.6099		8	8	8	70.3	15.928	21.971	0.136326	0.0490271	22.4963	22.4473	-0.0490284	P57105	P57105	Synaptojanin-2-binding protein	SYNJ2BP	2197
19.7134	19.985	20.1828	19.9228	19.2786	20.5321		10	10	10	13.2	115.42	12.946	0.043407	0.0492007	19.9604	19.9112	-0.0492001	Q15334	Q15334	Lethal(2) giant larvae protein homolog 1	LLGL1	2971
25.412	25.4669	25.8128	25.663	25.2478	25.6297		17	17	17	89.3	26.923	323.31	0.0987666	0.05041	25.5639	25.5135	-0.0504093	Q99714	Q99714	3-hydroxyacyl-CoA dehydrogenase type-2	HSD17B10	4645
25.0589	24.6607	24.4839	23.4974	25.6494	24.897		7	7	7	66	11.801	33.836	0.0273613	0.0532386	24.7345	24.6813	-0.0532379	Q96FQ6	Q96FQ6	Protein S100-A16	S100A16	4410
28.335	29.0181	29.0683	28.7266	29.0954	28.4341		29	29	29	91	22.611	272.18	0.0629682	0.0551147	28.8071	28.752	-0.0551147	Q01995	Q01995	Transgelin	TAGLN	2504
25.87	26.4542	26.2859	27.1923	25.7372	25.5143		20	20	20	89.9	35.076	181.36	0.0338152	0.0554504	26.2034	26.1479	-0.0554504	P63244	P63244	Guanine nucleotide-binding protein subunit beta-2-like 1;Guanine nucleotide-binding protein subunit beta-2-like 1, N-terminally processed	GNB2L1	2372
19.9924	19.9263	20.2424	20.4382	18.2455	21.3097		6	6	6	11.5	91.868	20.711	0.0203281	0.0559317	20.0537	19.9978	-0.055933	P48960	P48960	CD97 antigen;CD97 antigen subunit alpha;CD97 antigen subunit beta	CD97	1925
21.7667	21.5176	21.9506	21.6309	21.0513	22.3832		17	17	16	53	42.741	36.225	0.0476931	0.0564531	21.745	21.6885	-0.0564518	P30740	P30740	Leukocyte elastase inhibitor	SERPINB1	1634
25.3792	25.2214	25.0632	25.7163	25.3755	24.3979		24	24	23	54.4	58.768	116.56	0.0491293	0.0580788	25.2213	25.1632	-0.0580788	Q16222	Q16222	UDP-N-acetylhexosamine pyrophosphorylase;UDP-N-acetylgalactosamine pyrophosphorylase;UDP-N-acetylglucosamine pyrophosphorylase	UAP1	3047
20.9275	21.9776	21.578	21.2709	21.1582	21.8749		9	9	9	19.1	54.083	35.556	0.0544277	0.059728	21.4944	21.4347	-0.0597286	P11166	P11166	Solute carrier family 2, facilitated glucose transporter member 1	SLC2A1	1201
21.5237	22.2243	22.312	22.2153	21.8421	21.8234		20	20	20	47.2	62.094	147.39	0.074894	0.0597312	22.02	21.9603	-0.0597324	P19525	P19525	Interferon-induced, double-stranded RNA-activated protein kinase	EIF2AK2	1392
22.0378	22.5541	22.6907	22.605	22.0311	22.459		15	15	15	43.9	63.145	41.585	0.0841418	0.0624955	22.4275	22.365	-0.0624962	Q14699	Q14699	Raftlin	RFTN1	2888
23.5927	23.6882	23.7839	23.6907	23.3623	23.8167		11	11	11	57.3	22.977	116.64	0.167815	0.0650489	23.6883	23.6232	-0.0650501	Q9NP72	Q9NP72	Ras-related protein Rab-18	RAB18	5195
20.3709	19.8447	20.643	21.1463	19.4994	20.017		4	4	4	20.3	33.331	8.5209	0.0411977	0.0653261	20.2862	20.2209	-0.0653267	Q15526	Q15526	Surfeit locus protein 1	SURF1	2998
24.949	25.3278	25.7645	25.6616	24.9489	25.2327		137	137	137	33.4	573.83	323.31	0.0738881	0.0660458	25.3471	25.2811	-0.0660458	Q5T4S7	Q5T4S7	E3 ubiquitin-protein ligase UBR4	UBR4	3277
25.9109	25.9715	25.8868	25.059	25.6349	26.8765		11	11	11	63.5	20.471	54.367	0.0420486	0.0662676	25.9231	25.8568	-0.066267	Q03135;P56539	Q03135	Caveolin-1	CAV1	2526
22.185	21.9524	19.9511	21.2763	21.893	20.7203		33	33	32	39.6	116.53	122.01	0.0283372	0.0662791	21.3628	21.2965	-0.0662785	Q6WCQ1	Q6WCQ1	Myosin phosphatase Rho-interacting protein	MPRIP	3487
23.0747	22.9241	22.5996	22.9525	22.8709	22.5748		13	13	13	69.6	26.659	65.511	0.135921	0.0667222	22.8661	22.7994	-0.066721	Q9ULC3	Q9ULC3	Ras-related protein Rab-23	RAB23	5713
29.1176	29.0999	28.8561	28.4499	28.781	29.641		47	47	46	59.9	72.332	323.31	0.0641021	0.0672302	29.0245	28.9573	-0.0672302	P11021	P11021	78 kDa glucose-regulated protein	HSPA5	1197
25.0493	24.8021	25.0287	25.1234	24.5822	24.9728		11	11	11	33.1	54.465	96.397	0.138385	0.0672569	24.96	24.8928	-0.0672569	P10619	P10619	Lysosomal protective protein;Lysosomal protective protein 32 kDa chain;Lysosomal protective protein 20 kDa chain	CTSA	1190
25.2326	25.7274	26.6538	25.7376	25.4549	26.2172		14	14	14	50	24.604	112.14	0.0494322	0.0680294	25.8713	25.8032	-0.0680294	P27635;Q96L21	P27635	60S ribosomal protein L10	RPL10	1546
27.4443	26.8653	26.4993	27.0693	27.0449	26.4903		40	40	40	42.4	129.29	309.39	0.0715031	0.0681515	26.9363	26.8682	-0.0681515	P17301	P17301	Integrin alpha-2	ITGA2	1343
25.4267	25.9792	26.2351	26.1979	25.3626	25.8751		19	19	19	61	29.945	108.07	0.070298	0.0684547	25.8803	25.8119	-0.0684547	P61247	P61247	40S ribosomal protein S3a	RPS3A	2257
23.439	23.6646	23.5298	23.4175	23.3257	23.68		21	21	19	42	66.69	176.19	0.218656	0.0700607	23.5445	23.4744	-0.0700607	P17812	P17812	CTP synthase 1	CTPS1	1354
24.2188	24.3884	24.2078	24.0484	24.0051	24.5465		15	15	15	54.3	35.668	156.95	0.145246	0.071647	24.2717	24.2	-0.0716476	Q9UBQ7	Q9UBQ7	Glyoxylate reductase/hydroxypyruvate reductase	GRHPR	5552
23.2337	22.3508	21.9807	22.3126	21.606	23.4303		6	6	6	18.1	46.031	99.561	0.0377134	0.0720704	22.5217	22.4497	-0.0720711	Q13641	Q13641	Trophoblast glycoprotein	TPBG	2782
23.583	23.3885	23.0565	23.2864	22.9844	23.5406		25	25	25	54.4	66.316	122.33	0.118146	0.072176	23.3427	23.2705	-0.072176	P52306	P52306	Rap1 GTPase-GDP dissociation stimulator 1	RAP1GDS1	2078
22.5667	22.4229	22.6782	21.5232	22.3103	23.6178		6	6	6	37.7	25.809	98.997	0.0398799	0.0721887	22.5559	22.4838	-0.0721893	P60033	P60033	CD81 antigen	CD81	2214
24.3608	23.8344	24.1129	24.4796	23.0042	24.6073		11	11	11	55.4	35.422	26.688	0.0461385	0.0723572	24.1027	24.0303	-0.0723572	P08574	P08574	Cytochrome c1, heme protein, mitochondrial	CYC1	1113
24.4904	24.1375	23.8388	24.1275	23.6812	24.4404		22	22	17	69.7	41.389	68.761	0.0890128	0.0725403	24.1556	24.083	-0.0725403	P28482	P28482	Mitogen-activated protein kinase 1	MAPK1	1572
24.5662	24.6978	23.4811	23.8651	24.4993	24.1605		15	15	15	41.7	39.309	104.21	0.0595618	0.0733827	24.2484	24.175	-0.0733814	Q70UQ0	Q70UQ0	Inhibitor of nuclear factor kappa-B kinase-interacting protein	IKBIP	3527
22.8022	22.5241	22.9303	22.6173	21.9387	23.4786		7	7	7	64.1	20.749	49.43	0.0553454	0.0740089	22.7522	22.6782	-0.0740089	Q96EK6	Q96EK6	Glucosamine 6-phosphate N-acetyltransferase	GNPNAT1	4381
25.8207	25.9408	25.8169	26.7182	25.9954	24.6385		15	15	13	65.5	22.541	84.519	0.0420742	0.0754528	25.8595	25.784	-0.0754528	P61026;P59190	P61026	Ras-related protein Rab-10	RAB10	2241
24.5726	24.9304	24.9488	25.1336	25.0388	24.0518		34	34	34	46.6	87.711	127.46	0.0724622	0.0758495	24.8173	24.7414	-0.0758495	Q12884	Q12884	Prolyl endopeptidase FAP;Antiplasmin-cleaving enzyme FAP, soluble form	FAP	2652
23.2052	22.5975	23.013	22.977	22.3787	23.2318		26	26	26	50.8	68.119	171.86	0.0871373	0.0760791	22.9386	22.8625	-0.0760784	Q8TAT6	Q8TAT6	Nuclear protein localization protein 4 homolog	NPLOC4	4014
25.1458	25.3423	25.6656	25.579	25.2227	25.1231		45	45	45	67.6	87.798	252	0.137372	0.07632	25.3846	25.3083	-0.0763206	P47897	P47897	Glutamine--tRNA ligase	QARS	1893
22.1028	21.9921	21.3055	21.864	20.4002	22.9069		13	13	13	48	52.723	81.769	0.0335715	0.0763906	21.8001	21.7237	-0.0763912	Q9BXK5	Q9BXK5	Bcl-2-like protein 13	BCL2L13	4845
17.7241	18.1256	17.373	15.626	18.4471	18.92		3	3	3	25.2	15.512	8.5648	0.0243544	0.0765066	17.7409	17.6644	-0.0765057	Q9Y6H1;Q5T1J5	Q9Y6H1;Q5T1J5	Coiled-coil-helix-coiled-coil-helix domain-containing protein 2;Putative coiled-coil-helix-coiled-coil-helix domain-containing protein CHCHD2P9, mitochondrial	CHCHD2;CHCHD2P9	6045
26.1049	25.8208	25.6895	25.2857	25.925	26.174		6	6	6	73.1	11.951	64.142	0.0941231	0.0768407	25.8718	25.7949	-0.0768394	P62942	P62942	Peptidyl-prolyl cis-trans isomerase FKBP1A	FKBP1A	2351
20.5857	20.5383	20.8781	20.5373	19.9815	21.2526		7	7	7	35.4	23.64	31.228	0.0702884	0.076938	20.6674	20.5905	-0.0769367	Q9NWU5	Q9NWU5	39S ribosomal protein L22, mitochondrial	MRPL22	5375
18.0377	17.9298	19.1567	19.2616	17.6118	18.0185		9	9	9	7.9	152.75	16.22	0.04168	0.077418	18.3747	18.2973	-0.0774193	Q9BWH6	Q9BWH6	RNA polymerase II-associated protein 1	RPAP1	4828
23.1494	23.7876	23.7953	23.4268	23.0131	24.0555		11	11	11	37.2	43.008	55.601	0.0747569	0.0789585	23.5774	23.4985	-0.0789585	P17302	P17302	Gap junction alpha-1 protein	GJA1	1344
27.716	27.2243	27.4087	27.6509	27.1896	27.2687		34	34	34	63.6	68.569	214.21	0.147036	0.0798988	27.4496	27.3697	-0.0798988	P04843	P04843	Dolichyl-diphosphooligosaccharide--protein glycosyltransferase subunit 1	RPN1	1003
27.2	27.5856	27.377	27.281	27.1334	27.5053		30	7	6	64	49.67	250.6	0.201026	0.0809924	27.3876	27.3066	-0.0809917	P07437;A6NNZ2	P07437	Tubulin beta chain	TUBB	1071
21.4682	21.7285	21.0096	21.3878	20.4012	22.1737		8	8	8	53.7	21.878	26.607	0.0502883	0.0811462	21.4021	21.3209	-0.0811462	P62166	P62166	Neuronal calcium sensor 1	NCS1	2291
22.5965	22.872	23.0065	22.5663	22.8807	22.7798		14	14	14	64.7	34.352	57.281	0.210718	0.0827173	22.825	22.7423	-0.082716	Q12904	Q12904	Aminoacyl tRNA synthase complex-interacting multifunctional protein 1;Endothelial monocyte-activating polypeptide 2	AIMP1	2655
17.9049	18.0114	18.6322	18.3584	17.4159	18.5247		7	7	7	12.5	72.727	8.4542	0.070422	0.0831388	18.1828	18.0997	-0.0831394	Q9HA65	Q9HA65	TBC1 domain family member 17	TBC1D17	5128
19.1893	18.2007	18.3533	19.0792	16.7837	19.6279		3	3	3	15.7	29.176	4.657	0.0306792	0.084149	18.5811	18.4969	-0.0841484	O43752	O43752	Syntaxin-6	STX6	512
20.5736	21.5089	21.9323	20.8977	20.8195	22.0407		6	6	6	48.7	21.764	51.302	0.0523327	0.0856158	21.3382	21.2526	-0.0856171	Q9H0A8	Q9H0A8	COMM domain-containing protein 4	COMMD4	4950
23.7558	23.7378	24.1414	24.3562	23.8684	23.152		20	20	20	47.2	64.969	62.533	0.0814367	0.0861295	23.8783	23.7922	-0.0861301	P49902	P49902	Cytosolic purine 5-nucleotidase	NT5C2	1986
22.9632	21.62	22.7905	23.0046	21.9106	22.1986		11	11	11	41.5	35.816	29.329	0.0560443	0.0866776	22.4579	22.3712	-0.0866776	Q13011	Q13011	Delta(3,5)-Delta(2,4)-dienoyl-CoA isomerase, mitochondrial	ECH1	2672
20.9429	21.0689	20.6939	20.7883	20.9915	20.6639		6	6	6	29	23.773	12.026	0.235473	0.0873222	20.9019	20.8145	-0.0873222	O43402	O43402	ER membrane protein complex subunit 8	EMC8	468
22.1236	20.2414	21.6162	21.0772	20.7681	21.8726		7	7	7	30.3	20.05	12.515	0.0460949	0.087794	21.3271	21.2393	-0.0877934	Q9NRX2	Q9NRX2	39S ribosomal protein L17, mitochondrial	MRPL17	5280
21.0974	23.0471	20.0276	20.1708	23.5791	20.1586		6	6	6	4.7	146.42	10.582	0.0203088	0.0878499	21.3907	21.3028	-0.0878487	P47989	P47989	Xanthine dehydrogenase/oxidase;Xanthine dehydrogenase;Xanthine oxidase	XDH	1898
25.1317	25.8944	26.1285	25.7951	25.4344	25.6538		74	74	74	49.3	166.57	237.89	0.102027	0.0904528	25.7182	25.6277	-0.0904522	Q14152	Q14152	Eukaryotic translation initiation factor 3 subunit A	EIF3A	2823
24.9358	25.3621	25.5218	25.5431	25.1192	24.883		35	35	35	56.8	92.48	141.62	0.128844	0.0914491	25.2732	25.1818	-0.0914497	P55884	P55884	Eukaryotic translation initiation factor 3 subunit B	EIF3B	2177
22.204	22.292	22.5926	22.3949	22.157	22.258		13	13	12	52	28.082	21.599	0.273206	0.0928898	22.3629	22.27	-0.0928898	O15305	O15305	Phosphomannomutase 2	PMM2	411
15.905	16.64	18.6841	16.0839	17.8668	16.9989		13	13	13	17.3	112.91	12.383	0.032134	0.0931635	17.0764	16.9832	-0.0931625	P49916	P49916	DNA ligase 3	LIG3	1989
26.1061	25.9626	25.9556	25.9336	25.3445	26.4623		16	16	16	77.6	22.836	127.72	0.104324	0.0945969	26.0081	25.9135	-0.0945969	P49721	P49721	Proteasome subunit beta type-2	PSMB2	1964
23.6856	23.544	23.8024	23.8675	23.2879	23.5906		10	10	10	56.2	25.206	24.816	0.200453	0.0953776	23.6774	23.582	-0.095377	P62993	P62993	Growth factor receptor-bound protein 2	GRB2	2354
22.8287	22.6951	23.1735	22.8223	22.7131	22.8756		19	17	17	41.6	58.47	106.5	0.251734	0.0954202	22.8991	22.8037	-0.0954189	O60749	O60749	Sorting nexin-2	SNX2	595
19.4838	19.2256	18.9166	19.1209	18.8621	19.3539		5	5	5	29.6	22.222	8.9492	0.167606	0.0963732	19.2087	19.1123	-0.0963745	Q969J3	Q969J3	Loss of heterozygosity 12 chromosomal region 1 protein	LOH12CR1	4277
19.9989	21.9545	17.5823	16.1227	20.595	22.5286		12	12	12	30	54.972	29.978	0.0140029	0.0964845	19.8453	19.7488	-0.0964851	O76021	O76021	Ribosomal L1 domain-containing protein 1	RSL1D1	739
20.9429	21.6965	22.8929	22.1036	21.8227	21.3162		12	7	4	38.8	37.331	46.826	0.0543396	0.0965748	21.8441	21.7475	-0.0965748	P62879	P62879	Guanine nucleotide-binding protein G(I)/G(S)/G(T) subunit beta-2	GNB2	2343
24.031	23.0853	22.9514	24.2763	22.2118	23.2795		15	3	3	6.8	227.87	25.382	0.0500566	0.100033	23.3559	23.2559	-0.100033	Q7Z406	Q7Z406	Myosin-14	MYH14	3584
20.4156	20.4145	20.2677	19.6611	20.2029	20.9271		1	1	1	3.3	61.388	2.7736	0.0991036	0.102249	20.3659	20.2637	-0.102247	Q9NUN5	Q9NUN5	Probable lysosomal cobalamin transporter	LMBRD1	5321
21.5274	22.0904	22.5961	21.835	21.3083	22.7609		20	20	20	34	94.2	49.634	0.0687157	0.103245	22.0713	21.968	-0.103245	Q9Y2D4	Q9Y2D4	Exocyst complex component 6B	EXOC6B	5824
24.3781	24.2577	23.9527	24.9841	23.7876	23.5052		14	14	14	38.7	41.796	142.19	0.0777521	0.103904	24.1962	24.0923	-0.103905	O00154	O00154	Cytosolic acyl coenzyme A thioester hydrolase	ACOT7	224
20.2619	21.0479	20.2965	20.421	20.7895	20.0823		13	3	3	29.9	40.589	5.9805	0.115884	0.104523	20.5354	20.4309	-0.104525	P17612	P17612	cAMP-dependent protein kinase catalytic subunit alpha	PRKACA	1349
19.7842	19.2975	19.5375	19.7396	20.197	18.3679		13	13	13	17.1	101.97	15.155	0.0643254	0.10486	19.5397	19.4349	-0.10486	Q15031	Q15031	Probable leucine--tRNA ligase, mitochondrial	LARS2	2928
24.6317	24.3787	24.3385	24.96	23.7231	24.3493		11	11	11	63.8	31.362	182.75	0.102943	0.105508	24.4496	24.3441	-0.105507	Q07021	Q07021	Complement component 1 Q subcomponent-binding protein, mitochondrial	C1QBP	2574
24.803	24.8145	25.2711	23.9606	25.6007	25.0068		9	9	9	74.5	11.471	44.836	0.0745238	0.106865	24.9629	24.856	-0.106865	Q99584	Q99584	Protein S100-A13	S100A13	4627
19.9641	21.4901	21.0896	21.1454	20.0604	21.0172		11	11	11	28.1	70.737	24.807	0.0652328	0.106924	20.8479	20.741	-0.106924	Q969Z0	Q969Z0	Protein TBRG4	TBRG4	4295
22.4059	21.6819	22.2766	21.7453	22.2299	22.0671		4	4	4	35.9	16.298	11.873	0.151404	0.107346	22.1215	22.0141	-0.107346	Q15388	Q15388	Mitochondrial import receptor subunit TOM20 homolog	TOMM20	2980
25.8668	25.8054	25.5294	25.8454	25.7574	25.2731		19	19	19	79.5	23.897	194.48	0.203511	0.108603	25.7339	25.6253	-0.108603	P61106	P61106	Ras-related protein Rab-14	RAB14	2246
22.7607	22.9651	22.9911	23.0501	22.9204	22.417		17	17	14	39.5	58.022	106.43	0.205694	0.109838	22.9056	22.7958	-0.109838	O95747	O95747	Serine/threonine-protein kinase OSR1	OXSR1	867
21.8438	21.8423	21.6802	21.366	21.6411	22.0282		10	10	10	63.3	24.551	126.61	0.214825	0.110342	21.7888	21.6784	-0.110342	P19388	P19388	DNA-directed RNA polymerases I, II, and III subunit RPABC1	POLR2E	1388
22.6195	22.2158	21.7998	22.0032	21.8193	22.4802		7	7	7	34.6	21.508	70.116	0.132511	0.110837	22.2117	22.1009	-0.110838	Q13951	Q13951	Core-binding factor subunit beta	CBFB	2805
22.8485	22.338	21.5367	20.5778	23.6422	22.1686		5	5	5	89.5	9.7251	57.88	0.0393143	0.111515	22.2411	22.1295	-0.111515	P62306	P62306	Small nuclear ribonucleoprotein F	SNRPF	2307
17.6092	18.1856	18.1785	18.7114	16.045	18.8815		2	2	2	8.6	30.366	4.6741	0.0405425	0.111809	17.9911	17.8793	-0.111809	P48060	P48060	Glioma pathogenesis-related protein 1	GLIPR1	1901
21.3934	20.3714	21.0659	19.8233	20.9778	21.6928		6	6	6	40.9	17.442	10.125	0.0626533	0.11224	20.9436	20.8313	-0.11224	Q9BYC9	Q9BYC9	39S ribosomal protein L20, mitochondrial	MRPL20	4864
25.1003	24.836	25.1551	25.0583	24.5777	25.1157		19	19	19	70.2	26.183	111.66	0.224681	0.113242	25.0305	24.9172	-0.113243	Q15631	Q15631	Translin	TSN	3007
20.2056	19.796	18.8332	19.7303	18.7398	20.0115		9	6	6	50	22.764	11.303	0.0737073	0.117736	19.6116	19.4939	-0.117735	P14649	P14649	Myosin light chain 6B	MYL6B	1285
24.786	25.5301	25.6407	25.0845	25.2361	25.2826		30	30	30	56.9	60.977	186.81	0.161027	0.117884	25.3189	25.2011	-0.117884	O43242	O43242	26S proteasome non-ATPase regulatory subunit 3	PSMD3	449
19.7679	20.1436	20.7471	20.4237	19.1638	20.7167		13	13	13	19.6	108.98	15.725	0.0747375	0.118142	20.2195	20.1014	-0.118143	Q8WTW3	Q8WTW3	Conserved oligomeric Golgi complex subunit 1	COG1	4089
18.7949	18.0757	18.9674	19.8441	15.8615	19.7737		4	4	4	18.7	31.938	13.417	0.0299354	0.119554	18.6127	18.4931	-0.119555	O60725	O60725	Protein-S-isoprenylcysteine O-methyltransferase	ICMT	593
21.727	20.4558	21.256	20.4521	20.2029	22.4204		35	35	35	25.3	233.11	111.9	0.0525418	0.121134	21.1463	21.0251	-0.121134	Q92614	Q92614	Unconventional myosin-XVIIIa	MYO18A	4197
19.8605	20.3372	20.1427	20.4277	19.1499	20.3983		2	2	2	17.8	17.315	6.1466	0.0982417	0.121524	20.1135	19.992	-0.121525	P49459	P49459	Ubiquitin-conjugating enzyme E2 A	UBE2A	1953
17.805	17.9993	19.6549	20.5622	15.6551	18.8722		8	8	8	15.2	90.995	36.376	0.0265842	0.123213	18.4864	18.3632	-0.123213	O15320;Q96PC5;Q96RT6;A4FU28	O15320;Q96PC5	cTAGE family member 5;Melanoma inhibitory activity protein 2	CTAGE5;MIA2	412
22.1721	22.3282	22.6752	22.926	22.0697	21.8101		15	15	13	58.4	46.939	46.753	0.122152	0.123237	22.3918	22.2686	-0.123238	Q9Y2T2	Q9Y2T2	AP-3 complex subunit mu-1	AP3M1	5852
18.3939	18.2409	18.9406	19.6158	15.6306	19.954		14	14	14	29.8	73.278	23.296	0.0299474	0.124975	18.5251	18.4002	-0.124973	Q9Y2V7	Q9Y2V7	Conserved oligomeric Golgi complex subunit 6	COG6	5858
23.1432	23.158	23.3877	22.995	22.7211	23.5975		4	4	4	21.7	20.313	21.314	0.175206	0.125091	23.2296	23.1045	-0.125092	P61009	P61009	Signal peptidase complex subunit 3	SPCS3	2236
19.3387	20.5845	21.0177	21.9557	19.0252	19.5801		9	9	9	28.6	47.091	12.312	0.0418726	0.126633	20.3136	20.187	-0.126633	Q9H553	Q9H553	Alpha-1,3/1,6-mannosyltransferase ALG2	ALG2	5061
25.1668	25.3581	25.086	24.3242	25.7203	25.1843		7	7	7	75.4	12.895	100.21	0.111263	0.127371	25.2036	25.0763	-0.127371	P58546	P58546	Myotrophin	MTPN	2209
19.9314	18.6677	18.2767	19.3024	20.9748	16.2139		7	7	7	23.6	36.085	16.501	0.0291065	0.12822	18.9586	18.8304	-0.12822	Q96KB5	Q96KB5	Lymphokine-activated killer T-cell-originated protein kinase	PBK	4495
21.8525	21.2477	21.1747	21.3287	20.6317	21.9287		22	22	22	23.3	125.43	40.886	0.107509	0.128613	21.425	21.2964	-0.128613	Q7Z2Z2	Q7Z2Z2	Elongation factor Tu GTP-binding domain-containing protein 1	EFTUD1	3574
23.1672	22.8042	22.6818	22.8547	22.2382	23.1743		22	22	22	36.4	80.651	41.717	0.154699	0.128654	22.8844	22.7557	-0.128654	Q9BYT8	Q9BYT8	Neurolysin, mitochondrial	NLN	4873
26.2598	26.2104	25.7498	25.6015	25.8138	26.4136		11	1	1	15.2	71.027	4.16	0.168232	0.130342	26.0733	25.943	-0.130342	P17066;P48741	P17066;P48741	Heat shock 70 kDa protein 6;Putative heat shock 70 kDa protein 7	HSPA6;HSPA7	1338
24.4127	24.2893	24.1319	23.8804	23.7707	24.7913		8	8	8	59.3	13.133	19.826	0.145337	0.130471	24.278	24.1475	-0.13047	Q15370	Q15370	Transcription elongation factor B polypeptide 2	TCEB2	2977
23.8849	24.1602	24.1751	23.9569	24.033	23.8337		23	23	22	61.7	55.992	148.33	0.524998	0.132226	24.0734	23.9412	-0.132227	P34897	P34897	Serine hydroxymethyltransferase, mitochondrial	SHMT2	1689
20.1188	20.3759	20.5203	20.8872	19.9548	19.7747		8	8	8	26.8	45.251	17.845	0.134384	0.132786	20.3383	20.2056	-0.132786	Q92643	Q92643	GPI-anchor transamidase	PIGK	4208
21.787	22.0185	22.4471	22.2107	20.7456	22.8956		25	25	25	41.4	102.91	57.369	0.0705286	0.133619	22.0842	21.9506	-0.133617	O60502	O60502	Protein O-GlcNAcase	MGEA5	568
22.0163	21.6216	21.7766	21.558	21.5876	21.8656		9	9	9	49.2	25.913	19.222	0.373296	0.13447	21.8048	21.6704	-0.13447	Q7Z4W1	Q7Z4W1	L-xylulose reductase	DCXR	3600
28.4298	28.1863	28.2438	28.3378	27.7696	28.3477		26	26	26	75.8	48.141	252.28	0.262928	0.134919	28.2866	28.1517	-0.13492	P27797	P27797	Calreticulin	CALR	1553
22.2237	22.2911	21.8306	21.8648	21.7703	22.3015		7	7	7	58.1	18.856	103.59	0.24772	0.136274	22.1151	21.9789	-0.136274	Q9UMX5	Q9UMX5	Neudesin	NENF	5735
22.4127	22.9161	22.6922	22.7926	22.3264	22.4916		25	25	25	43.8	80.109	117.25	0.275267	0.136843	22.6737	22.5369	-0.136843	Q12931	Q12931	Heat shock protein 75 kDa, mitochondrial	TRAP1	2661
22.878	22.6216	22.3847	22.3051	22.1104	23.0539		8	8	8	50.6	20.016	19.941	0.161944	0.138298	22.6281	22.4898	-0.138298	P32321	P32321	Deoxycytidylate deaminase	DCTD	1664
18.3366	19.2251	20.6798	20.7089	18.343	18.7717		13	13	13	28.5	82.22	24.989	0.0478094	0.139284	19.4138	19.2745	-0.139284	Q8N1B4	Q8N1B4	Vacuolar protein sorting-associated protein 52 homolog	VPS52	3825
23.7262	23.7331	23.2005	23.4209	23.386	23.4308		58	58	52	42.1	162.24	302.99	0.326946	0.140695	23.5533	23.4126	-0.140696	P30622	P30622	CAP-Gly domain-containing linker protein 1	CLIP1	1631
23.8911	23.9593	23.6209	23.988	22.9964	24.0596		36	36	36	69.7	63.541	274.28	0.147912	0.142397	23.8237	23.6813	-0.142397	P46060	P46060	Ran GTPase-activating protein 1	RANGAP1	1861
19.6535	20.0181	20.2659	19.2989	19.3022	20.9026		6	6	6	31.3	22.957	8.1281	0.091533	0.144564	19.9791	19.8346	-0.144564	Q9Y5N5	Q9Y5N5	HemK methyltransferase family member 2	N6AMT1	5988
20.5597	20.2679	20.0729	19.8281	18.1452	22.4895		18	18	18	28.8	91.761	46.147	0.0389388	0.145905	20.3002	20.1542	-0.145905	Q7Z3E5	Q7Z3E5	LisH domain-containing protein ARMC9	ARMC9	3579
24.0483	25.5949	24.9731	25.5041	23.9045	24.77		34	1	1	76.9	50.135	24.544	0.0798738	0.145933	24.8721	24.7262	-0.145933	Q71U36;Q13748;Q6PEY2	Q71U36;Q13748;Q6PEY2	Tubulin alpha-1A chain;Tubulin alpha-3C/D chain;Tubulin alpha-3E chain	TUBA1A;TUBA3C;TUBA3E	3532
22.8551	23.3164	23.5476	23.2659	22.5408	23.4725		30	30	30	36.6	121.89	126.35	0.157865	0.146671	23.2397	23.093	-0.146671	Q9NZB2;Q5T035	Q9NZB2	Constitutive coactivator of PPAR-gamma-like protein 1	FAM120A	5445
23.713	23.6941	23.9365	23.97	23.6171	23.3145		27	27	27	56.3	69.284	193.4	0.291112	0.147369	23.7812	23.6339	-0.147367	P09960	P09960	Leukotriene A-4 hydrolase	LTA4H	1159
20.1771	20.3222	19.281	19.6422	20.5529	19.1423		7	7	7	13.8	88.183	7.449	0.100839	0.147655	19.9268	19.7791	-0.147654	Q92805	Q92805	Golgin subfamily A member 1	GOLGA1	4229
20.0828	20.6424	19.1836	17.5065	20.9952	20.9632		6	6	6	25.9	25.589	5.1873	0.0408266	0.147961	19.9696	19.8216	-0.147961	Q96LW7	Q96LW7	Bcl10-interacting CARD protein	C9orf89	4510
24.9063	24.6169	24.5927	24.7298	24.6775	24.2634		16	16	8	75	23.545	201.47	0.344135	0.148424	24.7053	24.5569	-0.148424	P61019	P61019	Ras-related protein Rab-2A	RAB2A	2239
23.2327	23.1431	22.9931	23.0746	22.373	23.4751		14	14	14	46.8	35.808	37.462	0.170623	0.14876	23.123	22.9742	-0.14876	Q96DB5	Q96DB5	Regulator of microtubule dynamics protein 1	RMDN1	4367
23.9809	23.6887	23.409	23.4352	23.338	23.8583		11	11	11	58	24.428	25.612	0.258182	0.149052	23.6929	23.5438	-0.149052	O75832	O75832	26S proteasome non-ATPase regulatory subunit 10	PSMD10	713
21.1124	21.211	21.2725	21.8466	19.5376	21.7585		22	22	22	16.3	200.07	62.84	0.0698161	0.151094	21.1986	21.0475	-0.151094	Q5VW36	Q5VW36	Focadhesin	FOCAD	3320
21.3152	20.4557	20.3282	20.5487	19.9373	21.1544		6	6	6	20.3	51.58	16.836	0.118891	0.152898	20.6997	20.5468	-0.152899	P03905	P03905	NADH-ubiquinone oxidoreductase chain 4	MT-ND4	974
20.2722	19.8178	19.4516	18.3152	20.7669	20.0007		4	4	4	42.4	11.261	20.551	0.0702065	0.152936	19.8472	19.6943	-0.152935	P07311	P07311	Acylphosphatase-1	ACYP1	1067
18.129	18.6625	18.6201	18.569	17.5765	18.8043		9	9	9	11.6	134.32	40.196	0.137633	0.153989	18.4706	18.3166	-0.153988	Q96JH7	Q96JH7	Deubiquitinating protein VCIP135	VCPIP1	4481
27.7816	27.7164	27.7575	28.0305	27.2016	27.5601		15	15	15	70	23.356	323.31	0.254788	0.154427	27.7518	27.5974	-0.154427	P09211	P09211	Glutathione S-transferase P	GSTP1	1134
24.0121	23.6399	23.4764	22.8657	23.6489	24.149		4	4	4	30.7	19.116	26.208	0.141464	0.154913	23.7094	23.5545	-0.154913	O60888	O60888	Protein CutA	CUTA	611
23.9075	23.7488	23.8007	23.7793	24.0303	23.1807		12	11	6	68.8	22.677	246.71	0.239151	0.155596	23.819	23.6634	-0.155596	P62820	P62820	Ras-related protein Rab-1A	RAB1A	2329
23.232	22.8425	23.9307	24.191	22.1925	23.1528		9	9	9	42.1	35.386	31.362	0.0839739	0.156295	23.3351	23.1788	-0.156296	Q8TC12	Q8TC12	Retinol dehydrogenase 11	RDH11	4034
23.0843	23.6089	23.0803	23.1699	22.7231	23.4096		27	27	27	56.5	72.379	323.31	0.230467	0.156938	23.2578	23.1009	-0.156939	Q8WVM8	Q8WVM8	Sec1 family domain-containing protein 1	SCFD1	4125
21.6586	21.3676	21.9203	22.6573	19.5113	22.3064		12	12	12	53.1	33.112	35.188	0.0537217	0.157185	21.6488	21.4917	-0.157185	Q99598	Q99598	Translin-associated protein X	TSNAX	4630
23.5793	24.5674	25.2445	24.7312	22.7432	25.4443		13	7	2	79.6	17.298	40.524	0.0578538	0.157522	24.4637	24.3062	-0.157522	P22392	P22392	Nucleoside diphosphate kinase B	NME2	1451
28.0092	27.5786	27.3519	27.3223	27.3036	27.8392		32	32	32	45.1	88.414	253.77	0.239051	0.158187	27.6466	27.4884	-0.158188	P05556	P05556	Integrin beta-1	ITGB1	1035
23.5443	23.4924	23.3768	22.8398	22.9434	24.1528		7	7	7	34.9	21.119	27.822	0.13867	0.15915	23.4711	23.312	-0.159151	O75935	O75935	Dynactin subunit 3	DCTN3	729
21.9154	22.1069	21.9243	22.3362	21.019	22.1136		31	31	31	28	177.35	68.464	0.143476	0.159254	21.9822	21.8229	-0.159254	Q6XZF7	Q6XZF7	Dynamin-binding protein	DNMBP	3490
22.0402	22.0973	22.3396	22.0128	21.7922	22.1935		24	24	24	45	89.63	148	0.466432	0.159517	22.159	21.9995	-0.159517	Q96KG9	Q96KG9	N-terminal kinase-like protein	SCYL1	4497
24.5061	24.5443	24.6598	24.2362	24.4551	24.5391		20	20	20	60	45.199	202.3	0.721117	0.159922	24.5701	24.4101	-0.159922	P24752	P24752	Acetyl-CoA acetyltransferase, mitochondrial	ACAT1	1498
20.8361	21.1491	21.2896	21.0493	20.6445	21.1001		29	15	15	40.3	87.679	47.396	0.336162	0.160308	21.0916	20.9313	-0.160307	Q13619	Q13619	Cullin-4A	CUL4A	2776
26.0929	26.1002	26.0225	25.9009	25.6625	26.1698		14	14	8	86.2	17.149	58.235	0.468267	0.160762	26.0718	25.9111	-0.160763	P15531	P15531	Nucleoside diphosphate kinase A	NME1	1305
24.9242	24.7799	25.005	24.4944	24.3808	25.3488		35	35	35	59.9	65.401	225.35	0.19921	0.161722	24.9031	24.7413	-0.161722	Q9UHD8	Q9UHD8	Septin-9	2020-09-09	5607
22.8491	23.2244	23.5987	22.7122	22.9274	23.541		36	32	32	44.5	102.38	163.4	0.190516	0.163873	23.2241	23.0602	-0.163874	P52789;P52790	P52789	Hexokinase-2	HK2	2093
23.6253	23.8646	24.1828	23.789	23.6285	23.7597		24	24	24	55.1	52.22	122.65	0.416532	0.165215	23.8909	23.7257	-0.165215	P60228	P60228	Eukaryotic translation initiation factor 3 subunit E	EIF3E	2217
17.3252	19.1054	20.1992	20.5237	15.9304	19.68		9	9	9	25.3	55.299	11.156	0.0340166	0.165225	18.8766	18.7114	-0.165224	Q9H7C4	Q9H7C4	Syncoilin	SYNC	5085
22.6999	22.6202	22.6816	22.4036	22.6559	22.445		22	22	22	30.4	105.79	88.305	0.948852	0.165745	22.6673	22.5015	-0.165745	Q6UB35	Q6UB35	Monofunctional C1-tetrahydrofolate synthase, mitochondrial	MTHFD1L	3461
23.3512	23.6377	23.3019	23.6632	22.698	23.4308		35	35	34	35.9	150.56	147.37	0.208146	0.166236	23.4303	23.264	-0.166237	Q8WX93	Q8WX93	Palladin	PALLD	4149
22.297	22.382	22.1502	22.2199	22.2177	21.888		5	5	5	43.4	24.775	18.531	0.57787	0.167857	22.2764	22.1085	-0.167856	O14653	O14653	Golgi SNAP receptor complex member 2	GOSR2	316
28.9651	28.6581	27.3984	28.2227	27.7771	28.5179		139	139	137	69.3	234.71	323.31	0.116213	0.167968	28.3405	28.1726	-0.167969	Q9NZM1;REV__P24752	Q9NZM1	Myoferlin	MYOF	5457
21.6943	21.9121	22.339	22.2716	21.9157	21.2523		17	17	16	22.4	101.05	206.81	0.181472	0.168578	21.9818	21.8132	-0.168579	Q08AF3	Q08AF3	Schlafen family member 5	SLFN5	2609
27.0849	26.901	26.9884	26.814	26.737	26.915		48	48	47	60.9	111.33	323.31	1.07633	0.169434	26.9914	26.822	-0.169436	Q9Y4L1	Q9Y4L1	Hypoxia up-regulated protein 1	HYOU1	5950
24.2891	24.1736	24.5419	24.0807	23.752	24.6607		30	30	30	58.9	82.588	308.59	0.233043	0.170384	24.3348	24.1645	-0.170383	Q9NY33	Q9NY33	Dipeptidyl peptidase 3	DPP3	5415
21.5676	21.4405	21.1732	21.0974	21.2737	21.2951		6	6	6	27.4	23.431	17.088	0.579414	0.171673	21.3938	21.2221	-0.171673	Q8N983	Q8N983	39S ribosomal protein L43, mitochondrial	MRPL43	3901
24.3368	23.8503	24.0893	24.0914	24.0681	23.6015		9	8	8	37.4	27.228	41.874	0.333337	0.171846	24.0922	23.9203	-0.171846	O95292	O95292	Vesicle-associated membrane protein-associated protein B/C	VAPB	817
22.6362	22.8671	22.3378	22.3101	21.6467	23.3679		8	7	7	63.4	16.941	39.583	0.11973	0.172132	22.6137	22.4416	-0.172132	Q9BPX5	Q9BPX5	Actin-related protein 2/3 complex subunit 5-like protein	ARPC5L	4675
23.6407	23.5173	23.769	23.5777	22.7444	24.0879		13	13	13	44.2	39.829	50.376	0.162719	0.172338	23.6423	23.47	-0.172338	P50552	P50552	Vasodilator-stimulated phosphoprotein	VASP	2009
21.5086	20.944	21.9923	21.9778	20.4679	21.4816		13	13	13	28.7	60.207	37.493	0.116669	0.172519	21.4816	21.3091	-0.172518	Q7L5N7	Q7L5N7	Lysophosphatidylcholine acyltransferase 2	LPCAT2	3558
20.534	21.3254	21.4176	22.334	20.5451	19.8802		1	1	1	6.6	17.102	1.9069	0.0774428	0.172563	21.0923	20.9198	-0.172564	O14684	O14684	Prostaglandin E synthase	PTGES	323
26.2705	26.2885	26.3056	26.1977	25.9387	26.2069		13	13	13	52.7	26.411	117	0.917005	0.173756	26.2882	26.1144	-0.173756	P28066	P28066	Proteasome subunit alpha type-5	PSMA5	1560
23.7697	22.8309	24.095	24.0465	22.5448	23.5783		11	11	11	56.7	32.444	68.237	0.108591	0.175325	23.5652	23.3899	-0.175325	O00560	O00560	Syntenin-1	SDCBP	275
26.3372	26.0648	25.7839	25.7397	25.6819	26.2381		30	30	30	59.7	61.397	104.87	0.299117	0.175378	26.062	25.8866	-0.175379	P00367;P49448	P00367;P49448	Glutamate dehydrogenase 1, mitochondrial;Glutamate dehydrogenase 2, mitochondrial	GLUD1;GLUD2	911
18.0521	17.8022	19.0954	18.8887	17.7117	17.8204		7	7	7	10.4	87.898	37.339	0.117552	0.176286	18.3165	18.1403	-0.176285	Q8TB22	Q8TB22	Spermatogenesis-associated protein 20	SPATA20	4017
19.5992	19.8944	20.7997	21.1067	18.4512	20.2038		13	13	13	15.2	133.28	50.013	0.0722889	0.177202	20.0978	19.9206	-0.177202	P23458	P23458	Tyrosine-protein kinase JAK1	JAK1	1474
24.5919	24.6444	25.1045	25.3766	24.8993	23.5331		14	14	14	57	34.061	159.43	0.111473	0.177244	24.7803	24.603	-0.177244	Q02978	Q02978	Mitochondrial 2-oxoglutarate/malate carrier protein	SLC25A11	2523
25.836	25.8653	26.1232	25.6218	25.5452	26.1233		47	47	44	69	97.717	323.31	0.366658	0.178067	25.9415	25.7634	-0.178068	Q9Y678	Q9Y678	Coatomer subunit gamma-1	COPG1	6025
29.4095	29.3328	29.216	29.1886	28.9813	29.2495		42	41	41	74.1	56.782	323.31	0.844524	0.179646	29.3194	29.1398	-0.179646	P30101	P30101	Protein disulfide-isomerase A3	PDIA3	1611
18.7395	17.6093	17.7711	17.2754	19.0086	17.2958		2	1	1	4.7	51.522	2.6416	0.0954754	0.180004	18.0399	17.8599	-0.180004	Q15517	Q15517	Corneodesmosin	CDSN	2997
22.937	22.1536	21.7584	23.1457	21.9955	21.167		20	20	20	31.7	80.642	33.65	0.096236	0.180261	22.283	22.1027	-0.18026	Q96AQ6	Q96AQ6	Pre-B-cell leukemia transcription factor-interacting protein 1	PBXIP1	4316
24.4587	24.1441	24.1934	24.1863	23.555	24.5139		25	25	15	55.7	49.398	323.31	0.238375	0.180338	24.2654	24.0851	-0.180338	Q9NVA2	Q9NVA2	Septin-11	2020-09-11	5337
21.8913	21.9653	22.4426	22.8194	21.7181	21.2187		43	43	43	31.1	233.51	84.959	0.132323	0.181	22.0997	21.9187	-0.181	O15027	O15027	Protein transport protein Sec16A	SEC16A	368
23.8898	23.8458	24.1295	24.2428	23.6437	23.4336		25	25	24	50.9	50.909	258.55	0.283906	0.181657	23.955	23.7734	-0.181656	P48735	P48735	Isocitrate dehydrogenase [NADP], mitochondrial	IDH2	1923
26.277	25.9894	26.1451	25.8932	25.6214	26.3502		13	13	13	63.1	26.489	175.42	0.328376	0.18222	26.1372	25.9549	-0.18222	P20618	P20618	Proteasome subunit beta type-1	PSMB1	1411
24.5094	24.6158	24.4569	23.9029	24.2256	24.9066		31	31	27	50.2	102.35	123.11	0.239949	0.182346	24.5274	24.345	-0.182346	Q92973	Q92973	Transportin-1	TNPO1	4253
23.7216	23.7745	23.9533	23.5976	23.479	23.8147		16	16	15	60.2	39.548	137.9	0.703004	0.186036	23.8165	23.6305	-0.186035	Q6IBS0	Q6IBS0	Twinfilin-2	TWF2	3383
25.9399	26.3249	26.7589	26.2242	26.1584	26.0821		51	51	47	46.7	136.37	298.39	0.317793	0.186324	26.3412	26.1549	-0.186325	Q86VP6	Q86VP6	Cullin-associated NEDD8-dissociated protein 1	CAND1	3665
19.9715	20.1009	20.1596	20.3677	19.1219	20.1791		16	8	8	72.2	24.214	34.687	0.182614	0.187726	20.0773	19.8896	-0.187727	Q8WUD1	Q8WUD1	Ras-related protein Rab-2B	RAB2B	4095
23.0233	23.2138	22.9555	22.763	22.4754	23.388		81	81	71	34	346.9	323.31	0.269584	0.188752	23.0642	22.8755	-0.188751	O75962	O75962	Triple functional domain protein	TRIO	734
23.5871	24.025	24.1167	23.7665	23.1221	24.2701		18	18	18	46.4	56.195	155.75	0.197359	0.190036	23.9096	23.7196	-0.190037	Q16401	Q16401	26S proteasome non-ATPase regulatory subunit 5	PSMD5	3051
27.8498	27.4042	27.631	27.4366	26.9641	27.9114		21	21	21	51.4	48.121	219.16	0.250419	0.190948	27.6283	27.4374	-0.190948	Q15084	Q15084	Protein disulfide-isomerase A6	PDIA6	2944
26.1411	26.0943	26.3329	26.5021	25.4566	26.0345		14	14	14	41.3	44.552	96.154	0.243356	0.191708	26.1894	25.9977	-0.19171	P07339	P07339	Cathepsin D;Cathepsin D light chain;Cathepsin D heavy chain	CTSD	1068
24.573	24.3697	24.3838	24.4319	23.8168	24.4963		17	17	17	37.3	62.081	48.739	0.356715	0.193876	24.4422	24.2483	-0.193876	P15586	P15586	N-acetylglucosamine-6-sulfatase	GNS	1307
19.4235	20.9415	21.4091	21.0135	19.6837	20.494		13	12	12	76.9	23.339	103.5	0.0975405	0.19428	20.5914	20.3971	-0.194281	Q86YS6;A4D1S5	Q86YS6	Ras-related protein Rab-43	RAB43	3711
24.1136	24.1582	24.1591	24.0388	23.5469	24.2592		15	15	15	63.6	37.563	222.4	0.390224	0.195323	24.1436	23.9483	-0.195324	O00303	O00303	Eukaryotic translation initiation factor 3 subunit F	EIF3F	246
18.2629	17.2282	18.3488	17.7798	18.0583	17.4115		3	3	3	5	102.93	2.6826	0.18498	0.196782	17.9466	17.7498	-0.196781	Q8WUI4	Q8WUI4	Histone deacetylase 7	HDAC7	4101
22.1869	22.3652	22.6149	22.7905	21.231	22.555		15	15	15	42.1	50.317	29.471	0.146021	0.196812	22.389	22.1922	-0.196814	Q9P2R7	Q9P2R7	Succinyl-CoA ligase [ADP-forming] subunit beta, mitochondrial	SUCLA2	5525
24.9736	25.11	25.4842	25.0023	25.1363	24.8383		16	16	16	41.4	34.362	48.602	0.489533	0.196976	25.1893	24.9923	-0.196976	P46777	P46777	60S ribosomal protein L5	RPL5	1873
22.7843	22.6818	22.6456	22.5079	21.8664	23.1301		39	39	39	33.3	141.35	172.9	0.214134	0.202427	22.7039	22.5015	-0.202427	O60610	O60610	Protein diaphanous homolog 1	DIAPH1	582
24.0026	24.7492	24.7205	24.7949	24.6196	23.45		14	14	13	68	24.997	60.11	0.155444	0.202614	24.4908	24.2881	-0.202614	Q13637;P57729	Q13637	Ras-related protein Rab-32	RAB32	2781
25.0786	25.2373	24.6546	24.7995	24.7868	24.7754		16	16	16	52.1	36.426	100.01	0.510972	0.202965	24.9902	24.7872	-0.202965	P40925	P40925	Malate dehydrogenase, cytoplasmic	MDH1	1795
21.5154	21.8427	21.9888	21.7108	20.6723	22.353		22	22	18	47.2	64.953	85	0.148917	0.20362	21.7823	21.5787	-0.203619	Q9UNF1	Q9UNF1	Melanoma-associated antigen D2	MAGED2	5743
17.8726	18.6893	18.7263	18.8066	17.4288	18.4351		1	1	1	4.6	26.926	2.4229	0.154984	0.205931	18.4294	18.2235	-0.205931	Q70IA6	Q70IA6	MOB kinase activator 2	MOB2	3526
24.5377	24.5645	24.8452	24.5707	24.1873	24.5709		13	12	12	68	21.635	90.264	0.568078	0.206137	24.6491	24.443	-0.206137	P00568	P00568	Adenylate kinase isoenzyme 1	AK1	924
24.1538	24.3371	24.1438	23.8326	23.9571	24.2246		6	6	6	30.8	32.235	97.906	0.718652	0.206821	24.2116	24.0048	-0.20682	P43307	P43307	Translocon-associated protein subunit alpha	SSR1	1847
20.5744	19.8381	20.9644	20.5879	20.4172	19.7512		4	4	4	22.7	24.915	7.5755	0.189652	0.206853	20.459	20.2521	-0.206852	Q96A35	Q96A35	39S ribosomal protein L24, mitochondrial	MRPL24	4300
24.7697	25.1277	24.7598	24.8964	25.0498	24.079		8	8	8	46.4	12.538	6.6503	0.258159	0.210646	24.8858	24.6751	-0.210646	P18077	P18077	60S ribosomal protein L35a	RPL35A	1365
23.3878	23.6166	23.5457	23.227	23.3884	23.3026		17	17	16	66.1	38.169	86.075	1.20597	0.210751	23.5167	23.306	-0.210751	O75436	O75436	Vacuolar protein sorting-associated protein 26A	VPS26A	670
19.1133	19.2579	20.8125	20.1845	19.1718	19.194		15	15	13	19.8	102.8	21.583	0.120703	0.211168	19.7279	19.5168	-0.211168	Q96J02	Q96J02	E3 ubiquitin-protein ligase Itchy homolog	ITCH	4471
25.8393	25.3105	25.3327	25.5332	24.4988	25.8156		9	7	7	58.7	24.763	178.54	0.185228	0.21159	25.4941	25.2825	-0.211592	P24534	P24534	Elongation factor 1-beta	EEF1B2	1493
22.6609	23.1499	23.5843	23.1565	22.8716	22.7321		30	30	30	43.9	110.5	162.13	0.29061	0.211622	23.1317	22.9201	-0.211622	Q96A65	Q96A65	Exocyst complex component 4	EXOC4	4303
30.633	30.5033	30.5768	30.3483	30.8366	29.8902		172	160	158	76.7	280.74	323.31	0.31549	0.212699	30.571	30.3583	-0.2127	P21333	P21333	Filamin-A	FLNA	1428
26.3538	26.0999	25.9779	25.2355	26.351	26.2012		6	6	6	79.6	11.139	24.187	0.229305	0.214605	26.1439	25.9293	-0.214605	P04080	P04080	Cystatin-B	CSTB	984
25.279	25.6608	25.8297	25.588	25.3019	25.2312		26	26	26	65	49.541	211.03	0.478781	0.216136	25.5898	25.3737	-0.216137	P49411	P49411	Elongation factor Tu, mitochondrial	TUFM	1946
25.3287	25.5556	25.6438	25.1217	24.929	25.826		12	12	12	67.2	19.608	46.653	0.306787	0.217073	25.5093	25.2923	-0.217073	P07741	P07741	Adenine phosphoribosyltransferase	APRT	1079
25.059	25.4653	25.2942	25.6073	25.0112	24.5481		36	36	36	61.3	57.21	193.47	0.264109	0.2173	25.2728	25.0555	-0.2173	P48444	P48444	Coatomer subunit delta	ARCN1	1907
16.907	19.8411	19.5173	18.73	18.0472	18.8347		9	9	9	18.1	90.631	12.037	0.0799785	0.217826	18.7551	18.5373	-0.217827	Q6NUQ1	Q6NUQ1	RAD50-interacting protein 1	RINT1	3401
19.8061	20.9306	20.5802	20.7503	19.0788	20.8207		4	4	4	43	24.927	9.9927	0.123337	0.222382	20.439	20.2166	-0.222382	Q96AT9;Q2QD12	Q96AT9	Ribulose-phosphate 3-epimerase	RPE	4318
26.4692	26.1175	25.9475	25.6615	25.8837	26.3216		27	27	27	58.5	59.425	193.9	0.37737	0.222429	26.178	25.9556	-0.222427	P14314	P14314	Glucosidase 2 subunit beta	PRKCSH	1278
25.1971	25.2948	26.3529	26.3472	24.6336	25.1923		13	13	13	47.2	20.762	44.505	0.131616	0.223907	25.6149	25.391	-0.223907	Q02543	Q02543	60S ribosomal protein L18a	RPL18A	2514
25.4273	25.8248	26.1628	25.2758	25.6439	25.8229		10	10	10	66.9	16.273	69.398	0.34864	0.224065	25.805	25.5809	-0.224064	P62263	P62263	40S ribosomal protein S14	RPS14	2300
18.3018	18.4018	19.914	20.2252	16.0899	19.6304		4	3	3	23.2	24.984	33.558	0.0555484	0.224065	18.8725	18.6485	-0.224066	P20336	P20336	Ras-related protein Rab-3A	RAB3A	1404
25.7569	25.7716	25.5406	25.1907	24.7041	26.4958		28	28	28	50	61.585	252.84	0.156798	0.226126	25.6897	25.4636	-0.226128	Q14247	Q14247	Src substrate cortactin	CTTN	2843
26.5329	26.4795	26.3833	26.4858	26.0881	26.142		38	38	28	85.2	50.663	323.31	0.792321	0.226543	26.4652	26.2387	-0.226543	P50395	P50395	Rab GDP dissociation inhibitor beta	GDI2	1997
25.5528	25.6383	25.3255	25.0797	25.5872	25.1676		20	20	20	43	37.54	62.7	0.552254	0.227363	25.5055	25.2782	-0.227364	P37837	P37837	Transaldolase	TALDO1	1762
20.9409	21.1081	20.9537	22.1034	20.5159	19.7012		10	10	10	40.6	35.39	37.505	0.116935	0.227397	21.0009	20.7735	-0.227398	P43897	P43897	Elongation factor Ts, mitochondrial	TSFM	1852
21.4491	22.8253	22.6452	23.124	20.963	22.149		11	6	6	66.3	31.084	14.204	0.108377	0.227829	22.3065	22.0787	-0.227829	Q8TDQ7	Q8TDQ7	Glucosamine-6-phosphate isomerase 2	GNPDA2	4061
20.6245	20.8419	21.1132	20.2386	20.1754	21.4793		6	6	6	25.6	42.192	96.091	0.196526	0.228785	20.8599	20.6311	-0.228786	Q86WV6	Q86WV6	Stimulator of interferon genes protein	TMEM173	3686
28.755	28.8783	28.6181	28.4713	28.4889	28.6046		23	21	18	72.7	27.745	323.31	1.24964	0.228883	28.7505	28.5216	-0.228884	P63104	P63104	14-3-3 protein zeta/delta	YWHAZ	2362
23.4687	23.5596	23.4608	22.7326	24.3914	22.6721		19	11	11	53.9	43.439	79.277	0.152947	0.231028	23.4964	23.2654	-0.231028	Q02750	Q02750	Dual specificity mitogen-activated protein kinase kinase 1	MAP2K1	2515
21.5769	21.7143	22.1499	21.6332	21.4922	21.6196		20	20	20	36.4	71.289	45.902	0.579518	0.232045	21.8137	21.5817	-0.232044	Q9UG63	Q9UG63	ATP-binding cassette sub-family F member 2	ABCF2	5588
21.2223	21.0368	20.8916	19.7916	20.5442	22.1181		4	4	4	14.9	36.648	59.876	0.122632	0.232303	21.0503	20.818	-0.232304	O15127	O15127	Secretory carrier-associated membrane protein 2	SCAMP2	389
23.2119	23.2577	23.2235	21.9891	24.0186	22.9852		6	6	6	53.4	13.459	50.191	0.14824	0.233372	23.231	22.9976	-0.233374	Q16718	Q16718	NADH dehydrogenase [ubiquinone] 1 alpha subcomplex subunit 5	NDUFA5	3076
25.7288	26.1796	26.9578	26.3035	25.6341	26.227		18	18	18	64.6	18.431	44.52	0.218596	0.233889	26.2887	26.0549	-0.233889	P62280	P62280	40S ribosomal protein S11	RPS11	2305
21.17	21.4974	20.9915	21.726	19.4245	21.8064		9	9	9	23.8	46.701	33.791	0.106173	0.23398	21.2196	20.9856	-0.23398	Q96M27	Q96M27	Protein PRRC1	PRRC1	4512
20.6273	20.5751	20.7977	20.1915	20.8227	20.2838		6	6	6	15	42.153	19.555	0.490329	0.234086	20.6667	20.4326	-0.234087	Q16186	Q16186	Proteasomal ubiquitin receptor ADRM1	ADRM1	3045
22.1421	22.0383	22.0717	22.2192	21.2503	22.0802		19	19	19	45.3	67.618	80.453	0.315048	0.234177	22.0841	21.8499	-0.234177	Q8IZ07;Q6ZTN6	Q8IZ07	Ankyrin repeat domain-containing protein 13A	ANKRD13A	3798
19.4208	19.575	20.1983	19.0521	19.1638	20.274		3	3	3	9.2	52.667	33.591	0.197637	0.23472	19.7314	19.4967	-0.23472	P49768;P49810	P49768;P49810	Presenilin-1;Presenilin-1 NTF subunit;Presenilin-1 CTF subunit;Presenilin-1 CTF12;Presenilin-2;Presenilin-2 NTF subunit;Presenilin-2 CTF subunit	PSEN1;PSEN2	1974
21.6195	21.3486	20.7924	20.8605	20.505	21.6766		11	11	11	34.3	46.306	31.083	0.220276	0.239454	21.2535	21.0141	-0.239454	Q9NZ32	Q9NZ32	Actin-related protein 10	ACTR10	5438
23.2085	23.1037	22.8467	22.8132	22.4999	23.1269		12	12	12	61.2	35.594	94.516	0.496772	0.239609	23.0529	22.8133	-0.239609	P67775;P62714	P67775;P62714	Serine/threonine-protein phosphatase 2A catalytic subunit alpha isoform;Serine/threonine-protein phosphatase 2A catalytic subunit beta isoform	PPP2CA;PPP2CB	2378
18.0542	18.5928	17.9627	18.3534	16.9731	18.5635		5	5	5	8.8	70.466	26.512	0.168986	0.23994	18.2033	17.9633	-0.239939	Q9UJ14	Q9UJ14	Gamma-glutamyltransferase 7;Gamma-glutamyltransferase 7 heavy chain;Gamma-glutamyltransferase 7 light chain	GGT7	5647
21.0519	20.9346	20.4676	20.0402	21.0299	20.6557		4	4	4	47.7	12.388	7.7165	0.2892	0.242754	20.818	20.5753	-0.242754	Q9NYM9	Q9NYM9	BET1-like protein	BET1L	5428
21.2628	21.9573	22.2871	21.8999	20.9663	21.8982		21	21	21	33.8	101.98	91.582	0.223038	0.247578	21.8357	21.5881	-0.247578	Q9NV70	Q9NV70	Exocyst complex component 1	EXOC1	5334
25.5953	25.7919	25.7432	25.7107	25.5563	25.1204		12	12	12	70	14.865	41.298	0.594	0.247634	25.7101	25.4625	-0.247635	P62829	P62829	60S ribosomal protein L23	RPL23	2331
22.0558	22.1857	21.9758	22.0618	22.4271	20.9837		4	4	4	16.9	34.435	12.278	0.221217	0.248215	22.0724	21.8242	-0.248215	Q5BJH7	Q5BJH7	Protein YIF1B	YIF1B	3208
23.9595	23.7489	23.1689	22.9703	23.3317	23.8302		6	6	6	40.1	19.206	15.049	0.292688	0.248382	23.6258	23.3774	-0.248383	O95881	O95881	Thioredoxin domain-containing protein 12	TXNDC12	894
24.5081	24.34	24.6702	24.5588	24.7065	23.5048		28	28	28	65.9	52.948	60.012	0.253803	0.249407	24.5061	24.2567	-0.249407	P07099	P07099	Epoxide hydrolase 1	EPHX1	1060
17.5433	18.576	18.0243	18.6464	16.348	18.3988		7	7	7	12.9	80.04	27.649	0.115446	0.250103	18.0478	17.7977	-0.250103	Q9Y496	Q9Y496	Kinesin-like protein KIF3A	KIF3A	5930
21.0565	20.8207	20.8027	20.8573	19.7724	21.2997		18	18	18	22	143.19	130.65	0.210255	0.250131	20.8933	20.6432	-0.250132	O14976	O14976	Cyclin-G-associated kinase	GAK	362
20.01	20.6118	21.0132	20.2414	19.6972	20.9445		5	5	5	31	23.563	10.525	0.209191	0.250667	20.545	20.2944	-0.250666	O75251	O75251	NADH dehydrogenase [ubiquinone] iron-sulfur protein 7, mitochondrial	NDUFS7	640
23.3115	23.6022	23.7111	23.3099	23.539	23.0221		13	12	12	40.6	40.282	192.59	0.586271	0.25127	23.5416	23.2903	-0.25127	Q12792	Q12792	Twinfilin-1	TWF1	2637
25.668	25.2192	25.2722	24.838	25.6669	24.8998		15	15	15	39.3	51.853	119.1	0.345414	0.25162	25.3865	25.1349	-0.251619	P53634	P53634	Dipeptidyl peptidase 1;Dipeptidyl peptidase 1 exclusion domain chain;Dipeptidyl peptidase 1 heavy chain;Dipeptidyl peptidase 1 light chain	CTSC	2118
24.8931	24.5967	24.3049	24.625	24.2864	24.1276		40	40	2	93.1	41.792	323.31	0.488896	0.251917	24.5982	24.3463	-0.251917	P63261	P63261	Actin, cytoplasmic 2;Actin, cytoplasmic 2, N-terminally processed	ACTG1	2373
25.516	24.8811	24.3382	25.0037	24.7838	24.1911		54	54	54	39	198.04	323.31	0.237482	0.252233	24.9118	24.6595	-0.252234	P07942	P07942	Laminin subunit beta-1	LAMB1	1086
19.8899	19.7044	18.279	18.7037	22.1229	16.2897		6	6	6	74.5	11.006	31.775	0.0489798	0.25235	19.2911	19.0388	-0.25235	P01040	P01040	Cystatin-A;Cystatin-A, N-terminally processed	CSTA	940
24.169	24.3892	24.6108	24.7517	24.0879	23.5657		43	43	43	46.5	124.34	106.75	0.279715	0.254567	24.3897	24.1351	-0.254568	Q92900	Q92900	Regulator of nonsense transcripts 1	UPF1	4245
24.2016	24.311	24.2212	24.0445	23.2704	24.6516		23	23	23	63.6	52.878	50.828	0.253058	0.255742	24.2446	23.9888	-0.255741	Q96KP4	Q96KP4	Cytosolic non-specific dipeptidase	CNDP2	4499
20.0902	20.7993	19.9038	19.0317	20.8467	20.1476		3	3	3	27.4	12.49	5.9865	0.16157	0.255761	20.2644	20.0087	-0.25576	Q7Z7K0	Q7Z7K0	COX assembly mitochondrial protein homolog	CMC1	3619
18.4677	18.3208	18.7073	18.5819	16.9961	19.1498		3	3	3	7.7	51.066	2.017	0.145363	0.255975	18.4986	18.2426	-0.255976	Q96BW9	Q96BW9	Phosphatidate cytidylyltransferase, mitochondrial	TAMM41	4337
18.0763	20.4854	19.4121	15.637	20.4733	21.0955		1	1	1	7.6	18.848	17.673	0.0471097	0.256024	19.3246	19.0686	-0.256025	P14209	P14209	CD99 antigen	CD99	1276
28.7833	29.0864	28.9935	28.6179	28.6638	28.8131		36	36	33	79.5	47.168	323.31	1.12272	0.256129	28.9544	28.6983	-0.256128	P06733	P06733	Alpha-enolase	ENO1	1050
20.1749	19.813	19.7803	20.2798	18.2931	20.4269		8	8	8	16.4	73.168	9.6457	0.135008	0.256131	19.9227	19.6666	-0.25613	O15484	O15484	Calpain-5	CAPN5	429
22.4569	22.9456	22.7249	22.5432	22.1482	22.6644		41	41	41	35.9	155.98	152.44	0.539716	0.257199	22.7091	22.4519	-0.2572	Q9H2M9	Q9H2M9	Rab3 GTPase-activating protein non-catalytic subunit	RAB3GAP2	5007
26.082	26.1959	27.2543	26.155	25.941	26.6623		9	9	9	28.6	23.466	33.194	0.235805	0.257978	26.5107	26.2528	-0.257978	P84098	P84098	60S ribosomal protein L19	RPL19	2443
21.098	21.7793	21.6041	21.5275	20.7792	21.3979		24	24	24	37.6	81.852	38.494	0.348529	0.258926	21.4938	21.2349	-0.258926	O00471	O00471	Exocyst complex component 5	EXOC5	265
23.1356	22.9586	22.3276	21.2239	23.3049	23.116		9	9	9	69.4	13.53	124.88	0.134806	0.258952	22.8072	22.5483	-0.258953	P14927	P14927	Cytochrome b-c1 complex subunit 7	UQCRB	1292
22.4557	21.4626	21.9009	21.9158	21.4954	21.631		8	8	8	33.5	26.906	31.613	0.342651	0.259015	21.9397	21.6807	-0.259014	Q9UNK0	Q9UNK0	Syntaxin-8	STX8	5747
18.0585	18.4698	17.8717	17.5852	18.2195	17.8174		1	1	1	13	13.186	4.2134	0.433663	0.259307	18.1334	17.874	-0.259306	P03897	P03897	NADH-ubiquinone oxidoreductase chain 3	MT-ND3	973
26.6274	26.6081	25.8802	25.7477	26.2213	26.3685		24	24	22	75.1	31.121	172.93	0.348077	0.259359	26.3719	26.1125	-0.259359	P29692	P29692	Elongation factor 1-delta	EEF1D	1593
23.6253	23.4354	23.3182	23.1455	22.9399	23.5154		9	9	9	60.9	19.81	27.279	0.610191	0.259384	23.4597	23.2003	-0.259384	O43324	O43324	Eukaryotic translation elongation factor 1 epsilon-1	EEF1E1	462
20.4871	20.1892	20.0344	19.9884	19.4976	20.4447		4	4	4	8.1	67.638	10.567	0.355939	0.259995	20.2369	19.9769	-0.259995	P30825;P52569	P30825	High affinity cationic amino acid transporter 1	SLC7A1	1635
20.69	20.8805	21.3891	20.4015	20.4408	21.3368		3	3	3	17.2	21.541	4.3009	0.283439	0.26014	20.9865	20.7264	-0.260139	P17152	P17152	Transmembrane protein 11, mitochondrial	TMEM11	1340
21.6958	22.1142	21.5956	21.088	21.0491	22.4867		6	6	6	39.4	20.266	11.204	0.201372	0.260604	21.8019	21.5413	-0.260605	Q9P032	Q9P032	NADH dehydrogenase [ubiquinone] 1 alpha subcomplex assembly factor 4	NDUFAF4	5477
24.5222	24.5384	24.4488	24.4597	23.488	24.7791		25	25	25	65.6	47.366	168.92	0.268113	0.260893	24.5031	24.2423	-0.260893	P43686	P43686	26S protease regulatory subunit 6B	PSMC4	1851
25.8851	25.6279	25.5137	25.477	24.6576	26.1095		13	13	13	62.6	21.404	87.057	0.23621	0.260894	25.6756	25.4147	-0.260893	Q8WWM9	Q8WWM9	Cytoglobin	CYGB	4143
23.7906	23.9881	24.4622	24.4444	22.6452	24.3654		27	27	27	29.4	138.04	124.81	0.158458	0.261998	24.0803	23.8183	-0.261997	Q9H7F0	Q9H7F0	Probable cation-transporting ATPase 13A3	ATP13A3	5090
24.2198	24.0239	24.3237	23.5645	23.3058	24.9098		10	10	9	66.9	16.32	49.401	0.200192	0.262424	24.1891	23.9267	-0.262423	O15511	O15511	Actin-related protein 2/3 complex subunit 5	ARPC5	431
26.4014	26.6769	26.9351	26.6023	26.3026	26.3201		73	73	73	61.1	141.45	323.31	0.652624	0.262801	26.6711	26.4083	-0.2628	Q00341	Q00341	Vigilin	HDLBP	2466
21.5624	21.0253	21.067	20.5384	21.002	21.3247		5	5	5	31.8	16.628	24.271	0.387676	0.263225	21.2182	20.955	-0.263224	Q86SX6	Q86SX6	Glutaredoxin-related protein 5, mitochondrial	GLRX5	3627
26.4404	26.4646	26.1906	25.6936	25.8699	26.7397		44	44	42	54.4	123.63	323.31	0.323716	0.264123	26.3652	26.1011	-0.264122	O00410	O00410	Importin-5	IPO5	252
24.7967	24.7195	24.807	25.0523	23.9362	24.5394		19	19	19	60	28.763	127.79	0.338397	0.265133	24.7744	24.5093	-0.265133	Q9Y3A5	Q9Y3A5	Ribosome maturation protein SBDS	SBDS	5882
23.5346	23.919	24.2133	24.4478	23.2395	23.1802		82	82	82	51.1	251.46	174.45	0.228088	0.266443	23.8889	23.6225	-0.266441	Q8N3C0	Q8N3C0	Activating signal cointegrator 1 complex subunit 3	ASCC3	3842
23.0593	23.0216	23.0721	22.7445	22.7129	22.8925	+	14	14	3	71.6	24.488	301.17	2.01986	0.267665	23.051	22.7833	-0.267664	Q15907	Q15907	Ras-related protein Rab-11B	RAB11B	3040
19.1594	18.9196	18.3641	17.9484	18.1167	19.5746		8	8	8	12.2	87.99	10.493	0.179416	0.267806	18.8144	18.5466	-0.267805	Q8IYB8	Q8IYB8	ATP-dependent RNA helicase SUPV3L1, mitochondrial	SUPV3L1	3788
28.1708	27.9787	27.4706	27.4165	27.6075	27.7898		51	51	51	78.7	61.054	323.31	0.499415	0.268756	27.8734	27.6046	-0.268755	P10809	P10809	60 kDa heat shock protein, mitochondrial	HSPD1	1195
26.1814	26.1798	26.3886	25.8164	25.6489	26.478		11	11	10	64.4	21.258	53.507	0.439453	0.268847	26.2499	25.9811	-0.268847	P60953	P60953	Cell division control protein 42 homolog	CDC42	2232
18.2849	17.5417	17.6111	18.4814	15.7434	18.4047		5	5	5	7.3	82.64	3.276	0.104219	0.269388	17.8126	17.5432	-0.269388	O75027	O75027	ATP-binding cassette sub-family B member 7, mitochondrial	ABCB7	615
18.75	18.3575	18.4013	18.7429	16.6832	19.2697		4	4	4	10.7	57.218	9.1454	0.124059	0.270971	18.5029	18.232	-0.270971	Q643R3	Q643R3	Lysophospholipid acyltransferase LPCAT4	LPCAT4	3340
21.7624	21.8976	22.1428	21.4887	21.6848	21.8114		17	17	17	19.9	104.07	99.575	0.871485	0.272663	21.9343	21.6616	-0.272663	Q96KP1	Q96KP1	Exocyst complex component 2	EXOC2	4498
24.4022	24.6836	24.545	24.1367	24.4272	24.2471		25	25	25	56.4	52.904	273.43	1.09502	0.273239	24.5436	24.2704	-0.273239	O00232	O00232	26S proteasome non-ATPase regulatory subunit 12	PSMD12	237
24.5232	24.3593	24.3578	24.6448	23.8051	23.9665		8	8	8	62.7	20.198	161.64	0.449313	0.274664	24.4135	24.1388	-0.274664	P61923	P61923	Coatomer subunit zeta-1	COPZ1	2277
24.3441	24.3226	24.2646	24.3348	23.866	23.9027		23	23	23	73.8	36.573	89.357	0.840306	0.275944	24.3105	24.0345	-0.275944	P14550	P14550	Alcohol dehydrogenase [NADP(+)]	AKR1A1	1281
22.4835	22.6544	22.2713	22.1612	21.859	22.5606		4	4	4	20.1	28.565	10.408	0.524664	0.276119	22.4697	22.1936	-0.276119	Q16563	Q16563	Synaptophysin-like protein 1	SYPL1	3061
19.2862	19.055	20.0447	16.2227	20.3667	20.9673		5	5	5	39.4	14.259	10.444	0.0631515	0.276377	19.462	19.1856	-0.276377	Q9BYN0	Q9BYN0	Sulfiredoxin-1	SRXN1	4871
20.4195	20.1191	20.2902	19.8092	19.7171	20.473		3	3	3	18.9	23.63	6.4047	0.472741	0.276475	20.2762	19.9998	-0.276476	Q14197	Q14197	Peptidyl-tRNA hydrolase ICT1, mitochondrial	ICT1	2837
23.2263	23.3798	23.3176	23.2119	22.2911	23.5889		32	32	32	45.1	89.594	160.76	0.288715	0.277238	23.3079	23.0306	-0.277237	O94874	O94874	E3 UFM1-protein ligase 1	UFL1	768
24.2381	24.2731	24.155	24.124	23.5591	24.1508		22	22	22	60.9	56.068	248.89	0.638151	0.277409	24.222	23.9446	-0.277409	P54578	P54578	Ubiquitin carboxyl-terminal hydrolase 14	USP14	2134
18.3516	17.8284	18.2927	19.3092	15.2307	19.0935		4	4	4	13.5	33.601	2.9629	0.0735128	0.279768	18.1576	17.8778	-0.279768	Q6P1N9	Q6P1N9	Putative deoxyribonuclease TATDN1	TATDN1	3423
21.127	21.1443	20.8622	20.982	20.5033	20.8036		7	7	7	30.3	30.381	27.975	0.777574	0.281507	21.0445	20.763	-0.281506	Q9UBV8	Q9UBV8	Peflin	PEF1	5563
23.4363	23.5577	23.612	22.9211	23.2057	23.6346		10	10	10	62.9	19.3	87.132	0.588077	0.281555	23.5353	23.2538	-0.281555	P63098;Q96LZ3	P63098	Calcineurin subunit B type 1	PPP3R1	2361
19.4712	22.1898	21.2522	18.6054	23.2351	20.2258		10	10	9	65.4	14.858	37.212	0.0623198	0.282302	20.9711	20.6888	-0.282303	P05413	P05413	Fatty acid-binding protein, heart	FABP3	1032
25.8805	26.0406	26.2072	25.6306	25.5715	26.0743		47	47	47	44.1	133.01	234.65	0.701699	0.283981	26.0428	25.7588	-0.283981	O94979	O94979	Protein transport protein Sec31A	SEC31A	788
23.8914	23.5254	23.9738	23.2989	23.6815	23.5568		7	7	7	53.1	23.423	30.582	0.732179	0.284433	23.7969	23.5124	-0.284433	Q8TEA8	Q8TEA8	D-tyrosyl-tRNA(Tyr) deacylase 1	DTD1	4071
19.7368	19.5677	18.7943	19.6318	19.8391	17.7711		4	4	4	12	32.401	3.57	0.147918	0.285615	19.3663	19.0807	-0.285614	P28845	P28845	Corticosteroid 11-beta-dehydrogenase isozyme 1	HSD11B1	1576
24.9784	24.9856	25.3476	24.8869	24.5761	24.9862		14	14	14	87.6	27.547	64.939	0.761953	0.287467	25.1039	24.8164	-0.287468	O95336	O95336	6-phosphogluconolactonase	PGLS	824
20.3302	20.7297	21.3449	21.2485	19.0602	21.2326		11	11	11	36.9	41.28	16.697	0.13535	0.287853	20.8016	20.5137	-0.287851	P82650	P82650	28S ribosomal protein S22, mitochondrial	MRPS22	2420
21.5248	21.2573	21.5688	21.1143	21.023	21.3486		10	10	10	60.8	22.578	21.262	0.983695	0.288322	21.4503	21.162	-0.288322	Q96S19	Q96S19	UPF0585 protein C16orf13	C16orf13	4573
21.8083	21.2797	21.2813	21.6779	19.227	22.5971		12	12	12	37.7	37.808	27.111	0.101759	0.289106	21.4564	21.1673	-0.289104	O14656	O14656	Torsin-1A	TOR1A	317
21.486	21.225	22.6085	21.9521	21.7032	20.7966		9	9	9	48.9	30.727	61.44	0.202525	0.289204	21.7732	21.484	-0.289204	P48507	P48507	Glutamate--cysteine ligase regulatory subunit	GCLM	1911
24.5916	24.5351	24.2331	24.1253	23.7547	24.6093		19	19	19	57.5	44.875	43.518	0.462057	0.29015	24.4533	24.1631	-0.29015	Q9BTV4	Q9BTV4	Transmembrane protein 43	TMEM43	4759
19.6294	14.9669	19.0683	18.1703	15.9191	18.7047		8	8	8	28.4	43.262	18.793	0.0591303	0.290185	17.8882	17.598	-0.290184	P49662;P51878	P49662	Caspase-4;Caspase-4 subunit 1;Caspase-4 subunit 2	CASP4	1960
27.5554	27.7582	28.0962	27.6885	27.1511	27.6978		31	31	31	68.8	66.193	219.35	0.534459	0.290772	27.8032	27.5125	-0.290771	O75083	O75083	WD repeat-containing protein 1	WDR1	618
24.2664	24.4047	23.9464	23.7104	23.6886	24.3458		21	21	21	64.3	44.172	53.875	0.498667	0.290864	24.2058	23.9149	-0.290865	P62333	P62333	26S protease regulatory subunit 10B	PSMC6	2315
22.3837	22.836	23.0963	23.1871	21.8442	22.4097		24	24	24	45.6	70.973	141.38	0.263652	0.291641	22.772	22.4804	-0.291641	Q14258	Q14258	E3 ubiquitin/ISG15 ligase TRIM25	TRIM25	2847
25.185	25.0893	25.1654	25.3198	25.0875	24.1573		10	10	10	60	26.599	61.897	0.338112	0.291658	25.1465	24.8549	-0.291658	P56537	P56537	Eukaryotic translation initiation factor 6	EIF6	2188
25.0737	25.0095	25.0893	25.6845	24.2797	24.3323		141	141	140	50.1	376.01	323.31	0.251498	0.291972	25.0575	24.7655	-0.291973	Q14789;REV__Q8N884	Q14789	Golgin subfamily B member 1	GOLGB1	2897
17.8721	18.5233	18.5812	18.132	17.7521	18.215		7	7	7	13.3	96.631	37.406	0.472538	0.292501	18.3255	18.033	-0.292501	Q6P3X3	Q6P3X3	Tetratricopeptide repeat protein 27	TTC27	3430
20.2894	20.9016	20.5832	21.0811	19.0092	20.8053		13	13	13	27.5	67.61	12.887	0.163686	0.292854	20.5914	20.2985	-0.292854	Q96AX1	Q96AX1	Vacuolar protein sorting-associated protein 33A	VPS33A	4319
22.7333	22.6877	22.2717	20.8163	22.8758	23.1202		7	7	3	43.2	13.757	81.917	0.14639	0.293453	22.5642	22.2708	-0.293453	O75348	O75348	V-type proton ATPase subunit G 1	ATP6V1G1	650
23.5989	23.2369	22.8272	22.9097	22.3541	23.5173		21	21	21	52.8	60.593	203.8	0.295574	0.293928	23.221	22.927	-0.293928	Q9H3P7	Q9H3P7	Golgi resident protein GCP60	ACBD3	5028
20.2793	21.1772	21.005	21.124	19.364	21.09		29	28	27	16.1	249.53	48.83	0.17349	0.294511	20.8205	20.526	-0.29451	Q96BY6	Q96BY6	Dedicator of cytokinesis protein 10	DOCK10	4339
18.3586	18.576	18.1898	18.3764	17.7662	18.0957		1	1	1	5.4	29.814	25.105	0.638069	0.295353	18.3748	18.0794	-0.295353	Q96K19	Q96K19	E3 ubiquitin-protein ligase RNF170	RNF170	4490
22.0903	22.2174	21.6742	21.3352	21.5917	22.1671		3	3	3	42.7	14.686	8.6328	0.427741	0.295939	21.994	21.698	-0.29594	Q8N4V1	Q8N4V1	Membrane magnesium transporter 1	MMGT1	3861
24.7939	25.2802	25.1409	25.3679	24.7001	24.2591		22	22	22	55.2	61.277	246.84	0.347492	0.295956	25.0717	24.7757	-0.295956	Q15942	Q15942	Zyxin	ZYX	3042
22.4538	22.9266	23.1059	22.4497	22.304	22.8437		45	45	45	26.2	288.89	120.02	0.51439	0.296296	22.8288	22.5325	-0.296295	P42345	P42345	Serine/threonine-protein kinase mTOR	MTOR	1823
26.0425	26.1276	26.1628	25.9602	25.766	25.7096	+	5	5	5	30.3	13.373	16.943	1.62943	0.298999	26.111	25.812	-0.298998	P60866	P60866	40S ribosomal protein S20	RPS20	2227
28.1349	28.1405	28.0082	27.5365	27.6834	28.1655		53	34	29	64.9	84.659	323.31	0.700685	0.299358	28.0945	27.7952	-0.299358	P07900;Q58FG1	P07900	Heat shock protein HSP 90-alpha	HSP90AA1	1082
19.5649	19.7708	20.4766	20.051	20.2985	18.5625		14	14	4	39.3	40.622	26.392	0.188669	0.300142	19.9375	19.6373	-0.300142	P22694	P22694	cAMP-dependent protein kinase catalytic subunit beta	PRKACB	1458
21.5303	21.6118	22.0259	21.3716	20.8352	22.0594		15	15	15	47.5	52.221	34.247	0.319034	0.300605	21.7227	21.4221	-0.300604	P11172	P11172	Uridine 5-monophosphate synthase;Orotate phosphoribosyltransferase;Orotidine 5-phosphate decarboxylase	UMPS	1203
17.0563	18.2163	17.9671	18.6796	14.4205	19.2366		3	3	3	6.1	73.731	2.8755	0.0672604	0.301003	17.7466	17.4456	-0.301003	Q8NCG7	Q8NCG7	Sn1-specific diacylglycerol lipase beta	DAGLB	3946
18.6109	19.3602	20.3605	19.607	18.443	19.3722		5	5	5	31.4	16.145	11.035	0.187119	0.303143	19.4439	19.1407	-0.303143	Q9UL33	Q9UL33	Trafficking protein particle complex subunit 2-like protein	TRAPPC2L	5709
19.9734	21.6568	20.3497	20.601	20.5221	19.9474		11	11	11	23.9	65.699	23.34	0.214007	0.303151	20.66	20.3568	-0.303152	Q969N2	Q969N2	GPI transamidase component PIG-T	PIGT	4279
21.7195	20.4171	21.1222	21.2336	19.6264	21.4861		8	8	8	41.7	26.132	19.471	0.165277	0.304279	21.0863	20.782	-0.304279	Q12981	Q12981	Vesicle transport protein SEC20	BNIP1	2669
19.9767	20.2171	19.4683	20.202	18.689	19.8578		4	4	4	7.9	53.524	6.7958	0.235469	0.304463	19.8874	19.5829	-0.304462	Q9H074	Q9H074	Polyadenylate-binding protein-interacting protein 1	PAIP1	4944
26.4142	26.2984	26.3306	25.8086	25.8943	26.4267		12	12	12	61.1	25.898	181.1	0.707912	0.304562	26.3477	26.0432	-0.304562	P25787	P25787	Proteasome subunit alpha type-2	PSMA2	1516
25.6417	25.5689	25.2807	24.583	25.7042	25.2903		19	19	19	34	58.993	115.59	0.368954	0.304633	25.4971	25.1925	-0.304632	P22307	P22307	Non-specific lipid-transfer protein	SCP2	1448
18.2653	17.5237	19.3739	19.2116	15.6842	19.3532		5	5	5	8.4	75.935	8.3548	0.0818923	0.304672	18.3877	18.083	-0.304672	Q7RTS9	Q7RTS9	Dymeclin	DYM	3567
23.2571	22.9837	23.3059	22.6444	23.1114	22.8682		56	56	56	47.1	195.46	204.96	0.850354	0.307603	23.1822	22.8746	-0.307604	Q07157	Q07157	Tight junction protein ZO-1	TJP1	2577
26.061	25.8995	25.7727	25.7142	25.7099	25.3837		13	13	13	51.3	28.48	118.7	1.05321	0.308464	25.911	25.6026	-0.308464	P28074	P28074	Proteasome subunit beta type-5	PSMB5	1563
21.2154	21.9162	22.3928	21.2879	21.1795	22.1304		8	8	8	26.4	29.45	9.9234	0.271889	0.308866	21.8415	21.5326	-0.308865	Q9HD33	Q9HD33	39S ribosomal protein L47, mitochondrial	MRPL47	5184
25.1	24.8277	24.6491	24.4595	24.1952	24.9952		14	14	14	68.5	20.777	41.482	0.501132	0.30894	24.8589	24.55	-0.308939	Q04760	Q04760	Lactoylglutathione lyase	GLO1	2544
26.0845	26.215	26.6281	25.6422	25.566	26.7922		17	17	17	45.1	43.476	323.31	0.291395	0.309085	26.3092	26.0001	-0.309086	Q6NZI2	Q6NZI2	Polymerase I and transcript release factor	PTRF	3412
18.0151	17.7784	18.2104	18.3654	16.2335	18.4732		2	2	2	11	28.783	20.419	0.15727	0.31061	18.0013	17.6907	-0.31061	Q96EY5	Q96EY5	Multivesicular body subunit 12A	MVB12A	4396
25.6492	25.7032	26.3522	26.0843	25.3459	25.3419		7	7	7	34	23.432	26.81	0.392057	0.310823	25.9015	25.5907	-0.310823	P50914	P50914	60S ribosomal protein L14	RPL14	2020
21.7057	21.857	22.2366	22.3262	21.0074	21.5322		9	9	9	18.6	65.33	33.036	0.30571	0.311192	21.9331	21.6219	-0.311192	Q08380	Q08380	Galectin-3-binding protein	LGALS3BP	2598
25.4395	25.374	24.9261	24.428	24.85	25.5258		25	25	25	56.5	60.741	323.31	0.36365	0.311967	25.2465	24.9346	-0.311966	Q8IWE2	Q8IWE2	Protein NOXP20	FAM114A1	3748
22.6805	22.5896	22.8743	23.027	22.0144	22.165		43	43	43	29.2	227.58	96.166	0.406338	0.312687	22.7148	22.4021	-0.312687	Q15643	Q15643	Thyroid receptor-interacting protein 11	TRIP11	3010
18.9645	19.0501	19.1065	17.2795	19.7431	19.1576		3	3	3	12.8	19.996	1.6414	0.157922	0.31359	19.0403	18.7268	-0.313591	Q9H6K4	Q9H6K4	Optic atrophy 3 protein	OPA3	5069
22.7937	22.7016	23.0868	22.4439	22.2254	22.9714		6	6	6	44.3	19.458	9.354	0.556249	0.313789	22.8607	22.5469	-0.313789	Q9Y3C8	Q9Y3C8	Ubiquitin-fold modifier-conjugating enzyme 1	UFC1	5895
28.3424	28.3178	28.7595	28.2703	27.9431	28.2608		29	29	29	68.2	46.44	323.31	0.814275	0.315138	28.4732	28.1581	-0.315138	P50454	P50454	Serpin H1	SERPINH1	2003
22.3975	22.3593	22.6538	22.1551	21.8904	22.4172		11	11	11	49.4	28.048	18.155	0.822627	0.316029	22.4702	22.1542	-0.316031	Q96DG6	Q96DG6	Carboxymethylenebutenolidase homolog	CMBL	4369
23.8107	23.8786	23.6564	23.5205	22.9105	23.9556		17	17	17	57.8	33.428	62.766	0.44263	0.319703	23.7819	23.4622	-0.319702	P53004	P53004	Biliverdin reductase A	BLVRA	2103
26.5081	26.7425	27.6292	27.3283	26.1048	26.4839		17	17	17	59.7	31.324	145.84	0.256624	0.320956	26.9599	26.639	-0.320955	P15880	P15880	40S ribosomal protein S2	RPS2	1309
21.1757	21.7402	22.0632	21.4448	21.0301	21.5408		17	17	17	27.4	86.844	32.068	0.457259	0.321188	21.6597	21.3385	-0.321188	O60645	O60645	Exocyst complex component 3	EXOC3	585
20.4607	20.4541	21.0263	20.5559	20.0063	20.4127		4	4	4	50.8	13.104	29.944	0.570441	0.322099	20.6471	20.325	-0.3221	Q9BT73	Q9BT73	Proteasome assembly chaperone 3	PSMG3	4742
19.8402	19.9937	20.3716	20.0451	19.2628	19.93		5	5	5	36.8	21.943	24.357	0.482586	0.322511	20.0685	19.746	-0.322512	O14925;Q5SRD1	O14925;Q5SRD1	Mitochondrial import inner membrane translocase subunit Tim23;Putative mitochondrial import inner membrane translocase subunit Tim23B	TIMM23;TIMM23B	350
29.4666	29.3818	29.4025	29.1998	28.9951	29.0866	+	64	64	63	72.6	95.337	323.31	2.12874	0.323069	29.4169	29.0939	-0.323069	P13639	P13639	Elongation factor 2	EEF2	1259
19.0056	19.3929	18.8645	19.2792	17.7982	19.2156		8	8	8	17.7	51.55	6.8261	0.252209	0.32332	19.0877	18.7643	-0.323318	Q10469	Q10469	Alpha-1,6-mannosyl-glycoprotein 2-beta-N-acetylglucosaminyltransferase	MGAT2	2624
25.9421	25.7457	25.4605	25.5535	24.8514	25.7715		65	65	65	49.7	177.6	323.31	0.448418	0.323965	25.7161	25.3921	-0.323965	P11047;Q9Y6N6	P11047	Laminin subunit gamma-1	LAMC1	1198
22.9512	22.8583	23.5284	22.553	22.6407	23.1715		14	14	14	40	47.064	34.807	0.496407	0.324247	23.1126	22.7884	-0.324247	Q14254	Q14254	Flotillin-2	FLOT2	2845
24.5211	24.3894	24.4011	24.146	23.882	24.3083		26	26	26	69	49.203	169.49	1.16528	0.325043	24.4372	24.1121	-0.325043	P17980	P17980	26S protease regulatory subunit 6A	PSMC3	1361
24.237	24.7384	25.1389	25.0212	25.0616	23.0548		10	10	10	80	17.598	157.28	0.173187	0.32558	24.7048	24.3792	-0.325581	P10620	P10620	Microsomal glutathione S-transferase 1	MGST1	1191
24.0362	24.0158	23.527	22.9113	23.4378	24.2528		19	19	19	41.9	67.454	124.18	0.313838	0.325699	23.8597	23.534	-0.325699	O94826	O94826	Mitochondrial import receptor subunit TOM70	TOMM70A	758
19.1319	19.2177	19.1368	19.4506	17.7544	19.3036		2	2	2	10.4	38.96	4.8652	0.235942	0.325956	19.1621	18.8362	-0.325956	P03891	P03891	NADH-ubiquinone oxidoreductase chain 2	MT-ND2	972
18.4294	19.3673	20.469	19.7598	17.6819	19.8439		13	13	13	21.4	89.082	29.334	0.130433	0.326706	19.4219	19.0952	-0.326706	Q9H9E3	Q9H9E3	Conserved oligomeric Golgi complex subunit 4	COG4	5118
22.4015	21.9858	21.7556	21.662	21.3146	22.1858		10	10	10	40.1	41.731	53.622	0.444367	0.326788	22.0476	21.7208	-0.326788	P49585;Q9Y5K3	P49585	Choline-phosphate cytidylyltransferase A	PCYT1A	1954
24.5486	24.5683	24.8502	24.5979	23.9436	24.4396		36	36	36	65.5	59.143	77.263	0.679358	0.32868	24.6557	24.327	-0.32868	P54577	P54577	Tyrosine--tRNA ligase, cytoplasmic;Tyrosine--tRNA ligase, cytoplasmic, N-terminally processed	YARS	2133
27.9992	27.6704	27.6034	26.9297	27.8275	27.5237		12	12	12	71.3	28.315	217.39	0.496575	0.330713	27.7577	27.4269	-0.330713	P04632;Q96L46	P04632	Calpain small subunit 1	CAPNS1	998
24.6068	24.3372	24.2651	24.1954	23.9634	24.0564		88	87	87	43.8	261.14	316.28	1.25497	0.331299	24.403	24.0717	-0.331299	Q13439	Q13439	Golgin subfamily A member 4	GOLGA4	2739
25.7928	25.5383	25.4259	25.1307	25.3668	25.262		10	10	10	61.7	29.965	47.325	1.21822	0.332497	25.5857	25.2532	-0.332497	Q99436	Q99436	Proteasome subunit beta type-7	PSMB7	4603
24.5851	24.7887	24.5469	24.1868	24.0901	24.6439		22	22	22	54.1	49.184	272.44	0.828078	0.333293	24.6402	24.3069	-0.333292	P62191	P62191	26S protease regulatory subunit 4	PSMC1	2292
23.3222	23.5281	23.4549	22.9363	23.0251	23.3404		15	15	15	51.9	35.611	151.97	1.15131	0.334483	23.4351	23.1006	-0.334482	O75821	O75821	Eukaryotic translation initiation factor 3 subunit G	EIF3G	709
21.7506	21.4433	21.8983	22.0124	19.9913	22.0833		6	6	6	23.5	39.646	47.171	0.182707	0.335098	21.6974	21.3623	-0.335098	Q3ZCQ8	Q3ZCQ8	Mitochondrial import inner membrane translocase subunit TIM50	TIMM50	3141
22.3833	22.6244	22.2905	22.4159	21.5898	22.2849		40	40	40	29.6	186.91	109.06	0.53914	0.335852	22.4327	22.0969	-0.335854	Q9P2K8	Q9P2K8	Eukaryotic translation initiation factor 2-alpha kinase 4	EIF2AK4	5521
20.5715	20.2624	20.9457	21.8533	19.05	19.8647		8	8	8	28.8	29.816	11.304	0.146524	0.337199	20.5932	20.256	-0.3372	Q92530	Q92530	Proteasome inhibitor PI31 subunit	PSMF1	4177
19.7801	20.1217	21.0753	20.6656	19.1853	20.1145		3	3	3	13.1	33.01	11.359	0.227424	0.33723	20.3257	19.9885	-0.337231	O14972	O14972	Down syndrome critical region protein 3	DSCR3	360
21.9691	22.3172	22.4084	21.8084	21.8852	21.9889		24	24	24	43.1	77.959	64.547	1.10383	0.337362	22.2316	21.8942	-0.337362	O95352	O95352	Ubiquitin-like modifier-activating enzyme ATG7	ATG7	828
21.1744	20.6566	20.734	20.3563	20.1311	21.0632		15	15	15	30	83.134	73.274	0.449342	0.338139	20.855	20.5169	-0.338139	P22033	P22033	Methylmalonyl-CoA mutase, mitochondrial	MUT	1439
28.5827	28.4295	28.607	28.2473	28.1792	28.1775	+	17	17	17	78	28.804	213.93	2.30936	0.338408	28.5397	28.2013	-0.338408	P18669;P15259;Q8N0Y7	P18669	Phosphoglycerate mutase 1	PGAM1	1374
25.5529	25.7473	26.0642	26.0008	24.9063	25.4416		31	31	31	71.5	53.165	323.31	0.411915	0.338579	25.7881	25.4496	-0.338579	P23381	P23381	Tryptophan--tRNA ligase, cytoplasmic;T1-TrpRS;T2-TrpRS	WARS	1471
22.7926	23.1813	22.6783	23.4629	21.4828	22.6904		13	13	13	46	34.793	30.673	0.221725	0.338732	22.8841	22.5453	-0.338732	Q9HC38	Q9HC38	Glyoxalase domain-containing protein 4	GLOD4	5159
20.666	20.5235	20.8055	20.5014	19.9854	20.4918		8	8	8	27.2	44.408	63.228	0.831753	0.338781	20.665	20.3262	-0.338779	P49354	P49354	Protein farnesyltransferase/geranylgeranyltransferase type-1 subunit alpha	FNTA	1940
16.0816	18.0847	18.7971	17.5056	16.4138	18.0275		7	7	7	7.8	169.84	9.8928	0.132411	0.338795	17.6544	17.3156	-0.338795	Q8WWN8	Q8WWN8	Arf-GAP with Rho-GAP domain, ANK repeat and PH domain-containing protein 3	ARAP3	4144
20.114	20.3643	20.6619	20.5392	18.5403	21.0424		8	8	8	64.3	22.745	26.785	0.163654	0.339407	20.3801	20.0407	-0.339407	Q86X83	Q86X83	COMM domain-containing protein 2	COMMD2	3694
28.3228	28.2083	28.5836	28.0953	27.632	28.3669		54	54	54	66.5	106.87	323.31	0.634671	0.340138	28.3715	28.0314	-0.340137	Q14697	Q14697	Neutral alpha-glucosidase AB	GANAB	2887
22.2561	22.5211	22.4123	21.0194	22.779	22.3698		14	6	1	80.7	19.794	238.51	0.251298	0.340422	22.3965	22.0561	-0.340422	P19105	P19105	Myosin regulatory light chain 12A	MYL12A	1382
25.5238	25.6266	25.8651	25.9027	25.1533	24.9358		39	39	39	54.2	83.434	161.66	0.478181	0.341233	25.6718	25.3306	-0.341232	P26639;A2RTX5	P26639	Threonine--tRNA ligase, cytoplasmic	TARS	1532
25.8946	26.1473	24.8333	24.5243	25.5936	25.7304		16	16	16	65.5	29.717	226.2	0.243804	0.342288	25.6251	25.2828	-0.342289	Q14847	Q14847	LIM and SH3 domain protein 1	LASP1	2900
22.6003	22.564	22.6485	22.4813	22.096	22.2062	+	19	19	19	40.1	59.709	164.95	1.36767	0.343082	22.6042	22.2612	-0.343082	Q9NPQ8;Q9NVN3	Q9NPQ8	Synembryn-A	RIC8A	5217
22.1884	21.8705	21.6407	21.7608	21.3352	21.5699		6	6	6	39.8	19.198	67.158	0.791818	0.34454	21.8999	21.5553	-0.34454	Q13405	Q13405	39S ribosomal protein L49, mitochondrial	MRPL49	2728
18.8891	18.8698	19.7303	18.9546	18.488	19.0069		12	6	6	8.8	207.7	8.1889	0.455336	0.346554	19.163	18.8165	-0.346554	P51805	P51805	Plexin-A3	PLXNA3	2061
27.0632	27.2739	27.234	26.5436	26.6955	27.2867		11	11	11	60	15.55	81.89	0.670741	0.348424	27.1904	26.8419	-0.348423	P08708	P08708	40S ribosomal protein S17	RPS17	1122
25.6428	25.2799	25.4279	24.6894	25.1906	25.4246		17	17	17	52.7	20.7	91.599	0.654385	0.348694	25.4502	25.1015	-0.348694	P55145	P55145	Mesencephalic astrocyte-derived neurotrophic factor	MANF	2157
21.1878	21.2746	22.0727	21.1951	20.9711	21.3219		8	8	8	48.2	25.65	14.075	0.51008	0.348987	21.5117	21.1627	-0.348986	P82930	P82930	28S ribosomal protein S34, mitochondrial	MRPS34	2429
25.7878	26.311	26.9086	26.1189	25.5346	26.2973		24	24	24	50.4	47.697	70.622	0.371084	0.352186	26.3358	25.9836	-0.352186	P36578	P36578	60S ribosomal protein L4	RPL4	1743
20.8099	21.9546	22.0132	21.7908	21.7077	20.2227		58	58	58	16	521.12	148.75	0.212702	0.352213	21.5926	21.2404	-0.352213	Q9NZJ4	Q9NZJ4	Sacsin	SACS	5451
19.0755	18.2869	20.2234	20.8633	14.818	20.8471		5	5	5	28	22.54	9.3133	0.0583815	0.352501	19.1953	18.8428	-0.352501	Q86VX2	Q86VX2	COMM domain-containing protein 7	COMMD7	3669
25.9674	26.2111	26.3246	25.4612	25.4497	26.5343		54	54	54	63.6	96.022	323.31	0.398015	0.352681	26.1677	25.815	-0.35268	Q8WUM4	Q8WUM4	Programmed cell death 6-interacting protein	PDCD6IP	4106
29.551	29.4616	28.8855	28.7166	29.0195	29.1037		184	184	171	74.2	274.61	323.31	0.668461	0.352788	29.2994	28.9466	-0.352787	Q01082	Q01082	Spectrin beta chain, non-erythrocytic 1	SPTBN1	2480
24.7635	24.5992	24.392	24.1256	23.6727	24.8974		14	14	14	58.3	37.025	188.66	0.400202	0.352996	24.5849	24.2319	-0.352997	P51665	P51665	26S proteasome non-ATPase regulatory subunit 7	PSMD7	2050
24.289	24.633	24.5292	24.2442	23.8506	24.2939		30	30	30	66.3	48.633	120.9	0.956599	0.354137	24.4837	24.1296	-0.354137	P35998	P35998	26S protease regulatory subunit 7	PSMC2	1733
23.329	23.4194	23.3531	23.2661	22.3917	23.3749		31	31	31	40.6	110.52	86.831	0.497951	0.356258	23.3672	23.0109	-0.356258	Q15042	Q15042	Rab3 GTPase-activating protein catalytic subunit	RAB3GAP1	2932
27.6169	27.3719	27.2277	27.1296	26.4149	27.6032		24	24	24	80.9	27.566	73.289	0.417236	0.356275	27.4055	27.0492	-0.356276	P78417	P78417	Glutathione S-transferase omega-1	GSTO1	2407
21.849	21.7071	21.0403	21.9629	20.7066	20.8557		5	5	5	39.5	21.701	11.079	0.311449	0.357083	21.5321	21.1751	-0.357082	Q3MHD2	Q3MHD2	Protein LSM12 homolog	LSM12	3132
25.6949	25.6292	25.4264	25.1147	24.6715	25.8891		37	37	37	42.3	119.52	249.11	0.418374	0.358377	25.5835	25.2251	-0.358377	O95373	O95373	Importin-7	IPO7	832
21.1791	21.8936	21.2452	20.4164	21.3657	21.4598		3	3	3	34.7	11.354	23.336	0.372125	0.358704	21.4393	21.0806	-0.358706	Q3ZAQ7	Q3ZAQ7	Vacuolar ATPase assembly integral membrane protein VMA21	VMA21	3139
21.0278	21.6647	21.6828	21.1621	21.1623	20.9741		16	16	8	52.6	42.142	45.306	0.733171	0.358937	21.4584	21.0995	-0.358936	P50148	P50148	Guanine nucleotide-binding protein G(q) subunit alpha	GNAQ	1991
24.7551	24.0013	23.7552	23.4843	23.5039	24.4445		22	22	22	41	87.163	72.394	0.340415	0.359631	24.1705	23.8109	-0.359631	P42892	P42892	Endothelin-converting enzyme 1	ECE1	1836
21.8148	21.8636	21.7462	21.5136	21.2311	21.6003	+	21	21	21	42.9	56.92	127.75	1.43587	0.359868	21.8082	21.4483	-0.359869	Q96JB5	Q96JB5	CDK5 regulatory subunit-associated protein 3	CDK5RAP3	4477
19.335	19.4603	19.4977	19.7283	16.9068	20.5781		15	15	15	24.9	94.095	95.153	0.117972	0.359927	19.431	19.0711	-0.359928	Q96JB2	Q96JB2	Conserved oligomeric Golgi complex subunit 3	COG3	4476
22.7682	22.1144	21.9528	21.7699	22.0132	21.9698		4	4	4	46.8	13.735	25.509	0.623527	0.360807	22.2784	21.9176	-0.360807	O14907	O14907	Tax1-binding protein 3	TAX1BP3	347
18.2703	18.1518	19.1391	19.3395	16.3349	18.8034		1	1	1	11.6	14.179	2.9088	0.136567	0.361113	18.5204	18.1593	-0.361113	Q9BUE6	Q9BUE6	Iron-sulfur cluster assembly 1 homolog, mitochondrial	ISCA1	4774
25.3893	25.2657	25.0846	24.9186	25.1691	24.5676		17	17	17	75.7	26.477	85.889	0.85907	0.361415	25.2465	24.8851	-0.361414	P54819	P54819	Adenylate kinase 2, mitochondrial;Adenylate kinase 2, mitochondrial, N-terminally processed	AK2	2146
20.9816	20.5888	20.3037	20.6062	17.043	23.1397		18	18	18	27.2	105.12	19.599	0.0711934	0.36176	20.6247	20.263	-0.361759	O14936	O14936	Peripheral plasma membrane protein CASK	CASK	353
18.4593	18.1065	17.8108	17.7666	17.6146	17.9059		2	2	2	13.3	17.652	3.4736	0.818502	0.363174	18.1255	17.7624	-0.363173	P10124	P10124	Serglycin	SRGN	1179
21.8511	22.1407	22.4159	21.9129	21.7792	21.6253		5	5	5	32.1	22.826	52.9	0.927978	0.363426	22.1359	21.7725	-0.363426	Q9NRW3;Q8IUX4;Q96AK3	Q9NRW3	DNA dC->dU-editing enzyme APOBEC-3C	APOBEC3C	5277
24.3715	24.6614	24.9496	24.6545	24.1029	24.1343		81	81	81	45.5	254.41	323.31	0.674936	0.36362	24.6608	24.2972	-0.363619	O75165	O75165	DnaJ homolog subfamily C member 13	DNAJC13	632
24.146	23.7716	23.4937	22.7225	23.4595	24.1366		9	9	9	49	27.131	77.906	0.333876	0.364278	23.8038	23.4395	-0.364279	Q9NR28	Q9NR28	Diablo homolog, mitochondrial	DIABLO	5249
26.9918	27.1588	27.679	26.8301	27.1093	26.7832		14	14	14	59.6	16.445	50.06	0.733334	0.369028	27.2766	26.9075	-0.369028	P62249	P62249	40S ribosomal protein S16	RPS16	2296
25.0422	25.1736	25.5298	25.4171	24.4214	24.7984		58	58	54	66.7	112.59	323.31	0.496698	0.369577	25.2485	24.8789	-0.369576	O43491;Q9H4G0	O43491	Band 4.1-like protein 2	EPB41L2	477
24.162	23.5933	23.5486	23.085	23.9271	23.1818		2	2	2	17.1	16.691	7.7403	0.486024	0.370033	23.768	23.398	-0.370033	Q04941	Q04941	Proteolipid protein 2	PLP2	2548
22.449	22.9691	22.5956	22.3704	21.9262	22.607		23	23	21	46.6	59.069	154.61	0.664087	0.370061	22.6712	22.3012	-0.37006	Q13596	Q13596	Sorting nexin-1	SNX1	2770
22.8214	22.4481	20.574	21.6942	21.0779	21.9512		10	2	2	67.3	12.732	22.484	0.192963	0.37339	21.9478	21.5744	-0.37339	P41567	P41567	Eukaryotic translation initiation factor 1	EIF1	1811
20.9517	20.8703	21.0503	19.67	21.2597	20.8192		11	11	11	32.8	47.996	22.639	0.322369	0.374503	20.9574	20.5829	-0.374502	Q9UGI8	Q9UGI8	Testin	TES	5589
22.6626	22.1549	22.2667	22.3278	21.7625	21.87		12	12	7	58.3	23.408	63.201	0.741191	0.374628	22.3614	21.9868	-0.374628	P11234	P11234	Ras-related protein Ral-B	RALB	1209
25.8276	25.3512	25.2893	25.0294	25.0192	25.2932		42	42	26	43.2	112.89	323.31	0.911505	0.375414	25.4894	25.114	-0.375414	P05023;Q13733;P20648	P05023	Sodium/potassium-transporting ATPase subunit alpha-1	ATP1A1	1008
22.4186	22.6506	22.1511	22.1489	21.4147	22.5304		10	10	10	32.5	47.137	17.416	0.451908	0.375422	22.4068	22.0313	-0.375422	Q53H12	Q53H12	Acylglycerol kinase, mitochondrial	AGK	3182
25.7415	25.5706	25.7195	25.4075	25.4887	25.009		6	6	6	50	8.2178	18.702	1.12014	0.375492	25.6772	25.3017	-0.375492	P63173	P63173	60S ribosomal protein L38	RPL38	2367
25.592	25.7768	25.8001	25.6576	25.2764	25.1069		29	26	25	67.5	61.963	195.42	1.00427	0.376021	25.723	25.347	-0.376022	Q14195	Q14195	Dihydropyrimidinase-related protein 3	DPYSL3	2836
25.3754	25.213	24.8545	24.4235	24.6353	25.2533		16	16	13	73.8	32.922	216.15	0.573145	0.37693	25.1476	24.7707	-0.37693	P52907	P52907	F-actin-capping protein subunit alpha-1	CAPZA1	2099
23.7618	23.7469	22.634	23.3087	22.8575	22.8444		41	41	41	50.7	110.04	200.89	0.395167	0.377389	23.3809	23.0035	-0.37739	Q9P0K7	Q9P0K7	Ankycorbin	RAI14	5483
25.7698	25.3079	25.4685	25.0597	25.0571	25.2964		13	13	13	57.6	22.949	224.61	1.13185	0.377659	25.5154	25.1377	-0.377659	P49720	P49720	Proteasome subunit beta type-3	PSMB3	1963
24.172	23.8978	23.7625	23.0723	23.9427	23.6798		17	17	17	35.2	53.801	100.8	0.596106	0.379187	23.9441	23.5649	-0.379189	P49189	P49189	4-trimethylaminobutyraldehyde dehydrogenase	ALDH9A1	1932
25.3955	25.6736	25.2962	24.8232	25.0566	25.3449		28	28	28	61.8	47.463	232.15	0.943572	0.380157	25.4551	25.0749	-0.380157	O00231	O00231	26S proteasome non-ATPase regulatory subunit 11	PSMD11	236
20.2782	20.1969	20.1165	20.1771	19.6945	19.5795		3	3	3	16.9	31.264	7.8841	0.941343	0.380198	20.1972	19.817	-0.380198	P41217	P41217	OX-2 membrane glycoprotein	CD200	1803
19.25	20.3791	20.4205	20.3844	18.3392	20.1834		15	15	15	8.9	265.4	33.859	0.193405	0.380877	20.0165	19.6357	-0.380877	Q04721;Q7Z3S9	Q04721	Neurogenic locus notch homolog protein 2;Notch 2 extracellular truncation;Notch 2 intracellular domain	NOTCH2	2542
20.5585	20.0513	19.2548	18.6436	19.7779	20.2999		2	2	2	1.4	114.66	2.0526	0.24308	0.381065	19.9549	19.5738	-0.381065	Q9BYT9	Q9BYT9	Anoctamin-3	ANO3	4874
22.7547	23.154	22.9715	22.0863	22.3078	23.3429		28	28	28	37.5	94.659	260.62	0.399003	0.381085	22.9601	22.579	-0.381086	Q9Y2D5	Q9Y2D5	A-kinase anchor protein 2	AKAP2	5825
25.9078	25.5832	25.7552	24.9861	25.4074	25.7079		10	10	10	76.3	17.138	45.785	0.76577	0.38161	25.7487	25.3671	-0.381609	P61088;Q5JXB2	P61088;Q5JXB2	Ubiquitin-conjugating enzyme E2 N;Putative ubiquitin-conjugating enzyme E2 N-like	UBE2N;UBE2NL	2245
26.3233	25.9281	25.3742	25.1483	24.9512	26.3811		74	74	74	59.8	191.48	323.31	0.294355	0.381653	25.8752	25.4935	-0.381653	Q02952	Q02952	A-kinase anchor protein 12	AKAP12	2522
27.7353	27.3556	27.0629	26.9573	26.9664	27.085		52	52	51	67.9	72.932	323.31	0.894692	0.38174	27.3846	27.0029	-0.381741	P13667	P13667	Protein disulfide-isomerase A4	PDIA4	1260
20.0737	21.3713	21.4803	20.739	19.8004	21.2359		21	21	19	21.8	140.52	60.856	0.245361	0.383299	20.9751	20.5918	-0.383299	Q66K14	Q66K14	TBC1 domain family member 9B	TBC1D9B	3344
27.7723	27.9642	27.8968	27.6695	27.3417	27.4675	+	54	52	19	73.3	83.263	323.31	1.59363	0.384895	27.8778	27.4929	-0.384895	P08238	P08238	Heat shock protein HSP 90-beta	HSP90AB1	1103
25.9203	26.2871	26.0259	25.8444	25.5865	25.6461	+	35	35	35	71.1	59.366	323.31	1.34493	0.385457	26.0778	25.6923	-0.385458	Q99832	Q99832	T-complex protein 1 subunit eta	CCT7	4661
23.2585	22.942	23.0834	22.6383	22.3825	23.1056		19	19	19	44.5	55.873	213.68	0.770367	0.385845	23.0946	22.7088	-0.385845	Q96A33	Q96A33	Coiled-coil domain-containing protein 47	CCDC47	4299
22.4237	21.1999	21.2746	20.9058	21.0481	21.7795		7	7	7	36.5	57.235	20.091	0.333768	0.388257	21.6327	21.2445	-0.388258	Q5ZPR3	Q5ZPR3	CD276 antigen	CD276	3335
22.4409	22.1435	22.4297	22.1576	21.3544	22.3341		6	6	6	24.3	33.814	6.074	0.543	0.389346	22.3381	21.9487	-0.389347	O75880	O75880	Protein SCO1 homolog, mitochondrial	SCO1	717
28.7347	28.8803	28.0918	28.0801	27.9808	28.4762		43	42	31	75.5	70.897	323.31	0.612697	0.389914	28.5689	28.179	-0.389914	P11142	P11142	Heat shock cognate 71 kDa protein	HSPA8	1200
24.3088	24.1285	23.7954	23.1518	23.5893	24.3164		11	11	11	60.1	21.676	28.072	0.454616	0.391751	24.0776	23.6858	-0.39175	P30626	P30626	Sorcin	SRI	1632
22.0879	22.2006	21.7841	22.6253	21.3929	20.8733		11	11	11	57.4	26.458	54.464	0.299256	0.393689	22.0242	21.6305	-0.39369	P41227;Q9BSU3	P41227	N-alpha-acetyltransferase 10	NAA10	1806
20.5589	19.7045	19.2004	20.9445	16.023	21.3124		8	8	8	21.9	43.222	21.972	0.0795125	0.394627	19.8213	19.4266	-0.394627	Q9Y282	Q9Y282	Endoplasmic reticulum-Golgi intermediate compartment protein 3	ERGIC3	5813
29.1164	29.215	29.0209	28.2075	28.8418	29.1177		15	15	13	75.2	18.012	206.17	0.648937	0.395135	29.1174	28.7223	-0.395136	P62937;A0A0B4J2A2;P0DN37	P62937	Peptidyl-prolyl cis-trans isomerase A;Peptidyl-prolyl cis-trans isomerase A, N-terminally processed	PPIA	2350
25.5743	25.8682	25.7486	25.2279	24.9975	25.7757		24	24	24	75.5	49.973	323.31	0.739386	0.396673	25.7304	25.3337	-0.396673	P13489	P13489	Ribonuclease inhibitor	RNH1	1253
20.5381	20.6423	20.7479	19.4839	19.1119	22.1406		9	7	7	13.7	111.65	99.327	0.155581	0.397305	20.6428	20.2454	-0.397305	O43150	O43150	Arf-GAP with SH3 domain, ANK repeat and PH domain-containing protein 2	ASAP2	439
22.8082	22.6978	22.2956	22.6055	21.9368	22.0665		9	9	9	49.4	35.348	26.639	0.705369	0.397598	22.6005	22.2029	-0.397598	Q13155	Q13155	Aminoacyl tRNA synthase complex-interacting multifunctional protein 2	AIMP2	2694
21.983	21.6877	20.2763	21.9553	20.2312	20.5675		12	12	7	36.5	51.691	66.672	0.206214	0.397683	21.3157	20.918	-0.397684	P63151;Q00005	P63151	Serine/threonine-protein phosphatase 2A 55 kDa regulatory subunit B alpha isoform	PPP2R2A	2363
24.3769	24.6129	24.445	24.0216	23.4595	24.7581		34	34	34	61	81.876	241.13	0.448225	0.39853	24.4783	24.0797	-0.398529	O00429	O00429	Dynamin-1-like protein	DNM1L	257
26.4231	26.4763	26.7507	26.2387	25.8548	26.3582		13	13	13	60.1	20.252	79.461	1.02693	0.39947	26.55	26.1505	-0.399469	P62913	P62913	60S ribosomal protein L11	RPL11	2348
24.569	24.6181	24.2989	24.0947	23.4852	24.7035		29	29	29	65.6	58.777	176.08	0.476017	0.400925	24.4954	24.0944	-0.400925	P49591	P49591	Serine--tRNA ligase, cytoplasmic	SARS	1958
20.1987	20.956	21.3319	21.1188	19.4636	20.7002		14	14	14	28	86.041	58.516	0.268343	0.401325	20.8288	20.4275	-0.401325	Q9UID3	Q9UID3	Vacuolar protein sorting-associated protein 51 homolog	VPS51	5636
24.7261	24.9586	24.4283	24.0275	24.072	24.802		14	14	14	60.7	37.493	136.52	0.616337	0.403821	24.7043	24.3005	-0.403822	Q96D15	Q96D15	Reticulocalbin-3	RCN3	4362
21.4695	21.4842	21.0011	19.8196	21.8639	21.0595		6	6	6	59.3	13.171	7.2833	0.26169	0.403949	21.3183	20.9143	-0.40395	A6ZKI3;Q9BWD3;Q17RB0	A6ZKI3;Q9BWD3;Q17RB0	Protein FAM127A;Protein FAM127B;Protein FAM127C	FAM127A;FAM127B;FAM127C	39
19.1746	19.6072	20.5743	20.45	19.544	18.1479		8	8	8	26.1	31.282	6.0034	0.197768	0.404734	19.7854	19.3806	-0.404736	Q9UBX3	Q9UBX3	Mitochondrial dicarboxylate carrier	SLC25A10	5565
21.7991	20.6857	21.9336	22.0468	19.8219	21.3347		27	27	27	22.5	200.55	130.46	0.204165	0.405041	21.4728	21.0678	-0.405041	O94822	O94822	E3 ubiquitin-protein ligase listerin	LTN1	757
25.0591	25.0121	24.889	24.5619	24.9444	24.2379		21	21	21	63.8	36.112	253.88	0.89867	0.405357	24.9867	24.5814	-0.405357	P05198	P05198	Eukaryotic translation initiation factor 2 subunit 1	EIF2S1	1025
18.8314	18.764	18.3714	18.7064	17.7013	18.3412		5	5	5	21.3	41.818	17.46	0.549499	0.405933	18.6556	18.2496	-0.405933	Q9NXW2	Q9NXW2	DnaJ homolog subfamily B member 12	DNAJB12	5412
20.6655	20.5013	20.2983	19.9759	20.3287	19.9408		4	4	4	42.9	16.445	32.491	1.17149	0.406558	20.4884	20.0818	-0.406559	P0DI82;P0DI81	P0DI82;P0DI81	Trafficking protein particle complex subunit 2B;Trafficking protein particle complex subunit 2	TRAPPC2B;TRAPPC2	1169
21.6654	21.7259	22.4568	22.045	20.5228	22.0565		10	10	10	37.2	40.75	37.953	0.28962	0.407888	21.9493	21.5414	-0.407888	O95299	O95299	NADH dehydrogenase [ubiquinone] 1 alpha subcomplex subunit 10, mitochondrial	NDUFA10	821
19.9756	18.6889	19.2418	18.1244	19.1828	19.3718		5	5	5	23	28.202	8.3525	0.310306	0.409089	19.3021	18.893	-0.409088	Q9BVV7	Q9BVV7	Mitochondrial import inner membrane translocase subunit Tim21	TIMM21	4816
20.211	19.881	19.962	19.4025	19.3757	20.0439		12	8	8	18.2	94.511	13.391	0.790006	0.410626	20.018	19.6074	-0.410625	O95757	O95757	Heat shock 70 kDa protein 4L	HSPA4L	868
20.7704	21.2094	21.3448	20.5011	21.3492	20.2421		19	19	19	29.4	103.71	55.497	0.472744	0.410748	21.1082	20.6975	-0.410748	Q6P3W7	Q6P3W7	SCY1-like protein 2	SCYL2	3429
23.8071	23.4256	23.2195	23.2935	23.0608	22.8627		13	13	13	46.2	35.206	30.225	0.904462	0.411745	23.4841	23.0723	-0.411745	Q08257	Q08257	Quinone oxidoreductase	CRYZ	2594
29.0573	29.0485	28.9801	28.2105	28.9533	28.6846		16	16	11	91.4	15.054	258.34	0.879066	0.41247	29.0286	28.6162	-0.41247	P07737	P07737	Profilin-1	PFN1	1077
24.6369	25.0065	25.2663	24.8314	24.5499	24.2906		31	31	31	67.7	57.136	217.46	0.792863	0.412572	24.9699	24.5573	-0.412573	P14868	P14868	Aspartate--tRNA ligase, cytoplasmic	DARS	1290
24.2735	24.2797	24.2105	23.8094	23.1882	24.527		8	8	8	43.1	18.697	56.414	0.460334	0.413052	24.2546	23.8415	-0.413052	Q15185	Q15185	Prostaglandin E synthase 3	PTGES3	2959
18.3716	18.1309	18.1826	18.4602	17.745	17.2346		4	4	4	9.7	60.091	3.342	0.499683	0.415094	18.2284	17.8133	-0.415094	Q5T8D3	Q5T8D3	Acyl-CoA-binding domain-containing protein 5	ACBD5	3287
24.9993	25.3036	25.2224	24.8254	24.3703	25.0803		14	14	14	68.3	31.284	162.47	0.853622	0.416471	25.1751	24.7586	-0.416471	Q96FW1	Q96FW1	Ubiquitin thioesterase OTUB1	OTUB1	4414
19.1488	18.5202	18.2713	18.8333	17.3659	18.4904		14	14	12	11.2	171.49	17.912	0.334333	0.416932	18.6468	18.2299	-0.416933	Q9P265	Q9P265	Disco-interacting protein 2 homolog B	DIP2B	5503
20.5855	21.1834	21.3501	20.6082	20.1386	21.1195		18	18	18	27.7	90.954	90.27	0.497901	0.417625	21.0397	20.6221	-0.417625	Q93034	Q93034	Cullin-5	CUL5	4261
20.043	19.8887	20.0435	20.1336	19.0071	19.5813		17	17	17	27.8	82.577	65.448	0.563326	0.417753	19.9917	19.574	-0.417753	O00391	O00391	Sulfhydryl oxidase 1	QSOX1	248
21.9236	21.0399	21.6515	21.3409	20.7248	21.2945		5	5	5	30.4	20.012	7.9402	0.566758	0.418259	21.5383	21.12	-0.418259	Q8N5M4	Q8N5M4	Tetratricopeptide repeat protein 9C	TTC9C	3874
22.8922	22.4006	20.8639	21.7686	21.7082	21.4208		5	5	5	7.8	45.861	14.648	0.27106	0.419701	22.0522	21.6325	-0.419701	Q99442	Q99442	Translocation protein SEC62	SEC62	4605
22.1655	21.7202	21.6303	20.3964	21.28	22.5769		11	11	5	76	20.504	36.234	0.255577	0.420899	21.8387	21.4178	-0.4209	P61225	P61225	Ras-related protein Rap-2b	RAP2B	2255
21.8945	21.6024	21.7641	21.4374	21.0936	21.4657	+	13	13	13	38.2	46.588	108.51	1.34587	0.421429	21.7537	21.3322	-0.421431	P11310	P11310	Medium-chain specific acyl-CoA dehydrogenase, mitochondrial	ACADM	1213
21.8508	20.54	19.2938	18.9445	20.5494	20.9209		7	7	7	27.8	32.463	11.539	0.167082	0.42326	20.5615	20.1383	-0.42326	Q9UKM9	Q9UKM9	RNA-binding protein Raly	RALY	5689
29.4063	29.5301	29.659	29.2427	28.8645	29.2173	+	20	20	20	79.7	30.791	249.15	1.38962	0.423628	29.5318	29.1081	-0.423628	P60174	P60174	Triosephosphate isomerase	TPI1	2216
22.9814	22.7743	22.0387	21.6775	21.9643	22.8799		11	11	5	71.4	16.495	30.86	0.386955	0.424271	22.5981	22.1739	-0.424271	Q13404	Q13404	Ubiquitin-conjugating enzyme E2 variant 1	UBE2V1	2727
25.8987	26.0949	26.5648	25.3826	25.8832	26.0194		12	12	12	57.6	14.463	81.929	0.699371	0.424402	26.1861	25.7617	-0.424402	P62899	P62899	60S ribosomal protein L31	RPL31	2345
21.28	20.4466	19.9292	20.0278	19.457	20.8971		6	6	6	10.7	69.751	9.1522	0.30025	0.42463	20.5519	20.1273	-0.424629	P17405	P17405	Sphingomyelin phosphodiesterase	SMPD1	1345
23.193	23.1745	23.2281	22.3922	22.5805	23.3481		19	19	19	44.8	46.648	96.882	0.656922	0.424913	23.1985	22.7736	-0.424913	Q9UNH7;Q86XE0	Q9UNH7	Sorting nexin-6;Sorting nexin-6, N-terminally processed	SNX6	5745
25.974	26.265	26.5722	25.9558	25.7056	25.8749		21	21	10	62.7	29.597	140.48	1.06343	0.424957	26.2704	25.8454	-0.424957	P62701	P62701	40S ribosomal protein S4, X isoform	RPS4X	2324
22.9994	23.0387	22.634	22.3128	22.6764	22.4077		12	12	12	46.4	47.687	209.45	1.18449	0.42506	22.8907	22.4656	-0.42506	Q13501	Q13501	Sequestosome-1	SQSTM1	2749
20.1317	19.9246	19.6596	20.1436	16.4878	21.8045		8	8	8	36.5	23.13	9.1889	0.0968915	0.426675	19.9053	19.4786	-0.426676	Q8N511	Q8N511	Transmembrane protein 199	TMEM199	3862
24.7839	24.6613	24.6885	24.5306	24.1357	24.1818	+	52	52	52	51.8	138.35	285.13	1.52141	0.428512	24.7112	24.2827	-0.428513	P29144	P29144	Tripeptidyl-peptidase 2	TPP2	1579
21.6925	22.0912	22.3292	22.1087	21.643	21.0703		19	19	19	21.8	107.17	81.214	0.537708	0.430304	22.0376	21.6073	-0.430304	Q8TD19	Q8TD19	Serine/threonine-protein kinase Nek9	NEK9	4049
20.3355	20.6222	20.2035	20.4717	18.8537	20.5439		6	6	6	24.6	38.21	17.072	0.310935	0.430632	20.3871	19.9564	-0.430634	Q9H832	Q9H832	Ubiquitin-conjugating enzyme E2 Z	UBE2Z	5094
24.5709	24.3359	24.2474	23.5326	24.3008	24.0262		11	11	11	85.1	12.774	148.99	0.816924	0.431558	24.3847	23.9532	-0.431559	O75368	O75368	SH3 domain-binding glutamic acid-rich-like protein	SH3BGRL	654
20.8304	20.98	21.2138	20.8855	20.2025	20.6412		4	4	4	30.1	20.48	7.6696	0.878483	0.431675	21.0081	20.5764	-0.431675	Q9BW83	Q9BW83	Intraflagellar transport protein 27 homolog	IFT27	4823
18.3722	19.41	19.3194	19.0225	18.3127	18.4714		3	3	3	13.8	29.643	3.9889	0.473217	0.431686	19.0339	18.6022	-0.431684	Q4G0X4;Q719H9	Q4G0X4	BTB/POZ domain-containing protein KCTD21	KCTD21	3151
24.5346	24.4699	24.2467	23.396	24.4168	24.1405		8	8	8	69.6	13.832	32.661	0.612352	0.432626	24.417	23.9844	-0.432627	Q9NRX4	Q9NRX4	14 kDa phosphohistidine phosphatase	PHPT1	5281
17.635	17.8081	17.349	16.557	17.7126	17.2221		2	2	2	16.4	15.651	5.4048	0.529222	0.433474	17.5974	17.1639	-0.433474	O75817	O75817	Ribonuclease P protein subunit p20	POP7	707
19.9999	21.4394	21.0177	22.0484	17.9914	21.1149		13	13	13	20.4	86.724	20.708	0.122039	0.434109	20.819	20.3849	-0.434109	Q9Y4K0	Q9Y4K0	Lysyl oxidase homolog 2	LOXL2	5946
24.7518	24.6721	24.2547	23.7402	23.9946	24.6387		8	8	8	38	22.875	137.26	0.635487	0.435026	24.5595	24.1245	-0.435026	Q9Y5Z4	Q9Y5Z4	Heme-binding protein 2	HEBP2	6007
21.8937	21.4416	21.7574	21.6032	21.2517	20.9306		11	11	11	23.8	64.009	30.94	0.858568	0.435728	21.6976	21.2618	-0.435728	Q13131;P54646	Q13131	5-AMP-activated protein kinase catalytic subunit alpha-1	PRKAA1	2688
23.2815	23.0584	23.4361	22.8996	22.1517	23.406		14	14	14	58.1	38.534	167.64	0.505462	0.43954	23.2586	22.8191	-0.439539	Q9UJZ1	Q9UJZ1	Stomatin-like protein 2, mitochondrial	STOML2	5668
22.4389	21.7489	21.5093	20.465	21.688	22.2251		3	3	3	15.1	26.671	9.2349	0.302799	0.439696	21.8991	21.4594	-0.439695	Q9UNN8	Q9UNN8	Endothelial protein C receptor	PROCR	5751
21.2255	21.4689	20.6064	20.9945	19.9744	21.0115		11	11	11	34	44.667	199.59	0.440985	0.440161	21.1003	20.6601	-0.440161	Q8N6T3	Q8N6T3	ADP-ribosylation factor GTPase-activating protein 1	ARFGAP1	3888
25.2382	26.0557	26.6547	26.1622	25.8492	24.6164		58	58	20	62.8	129.38	323.31	0.283791	0.440304	25.9829	25.5426	-0.440304	P07996	P07996	Thrombospondin-1	THBS1	1091
21.2846	20.7902	21.6689	21.1297	20.9619	20.331		5	5	5	16.7	38.087	4.2673	0.554472	0.440346	21.2479	20.8076	-0.440346	Q8IZV5	Q8IZV5	Retinol dehydrogenase 10	RDH10	3812
19.8284	20.5205	19.9495	19.9711	17.6682	21.3364		5	5	5	63.3	15.648	31.303	0.150627	0.440872	20.0995	19.6586	-0.440872	Q9P0R6	Q9P0R6	GSK3-beta interaction protein	GSKIP	5489
20.786	20.512	20.3384	18.8978	20.5434	20.8718		2	2	2	14.4	17.262	9.2091	0.284945	0.441156	20.5455	20.1043	-0.441154	P78537	P78537	Biogenesis of lysosome-related organelles complex 1 subunit 1	BLOC1S1	2410
26.8695	27.1616	27.0222	26.3914	26.9117	26.4196		15	15	15	57.6	24.831	70.888	1.10456	0.443558	27.0178	26.5742	-0.443558	P62906	P62906	60S ribosomal protein L10a	RPL10A	2346
25.0854	25.322	25.8426	24.6253	24.7999	25.4933		14	14	14	55.6	15.86	51.523	0.568929	0.443841	25.4167	24.9728	-0.44384	P62910	P62910	60S ribosomal protein L32	RPL32	2347
20.5426	21.2381	19.4585	20.9954	18.9229	19.9868		9	9	9	28.4	54.858	10.523	0.218887	0.444715	20.4131	19.9684	-0.444715	Q96DZ1	Q96DZ1	Endoplasmic reticulum lectin 1	ERLEC1	4374
18.352	18.9283	18.675	18.2943	18.5796	17.7438		9	9	9	16.8	71.655	5.8923	0.683563	0.44585	18.6518	18.2059	-0.44585	Q13042	Q13042	Cell division cycle protein 16 homolog	CDC16	2676
24.7255	24.4751	24.4569	24.1399	24.0714	24.1083	+	19	19	19	72	38.438	226.13	2.13105	0.446001	24.5525	24.1065	-0.446001	Q9Y3F4	Q9Y3F4	Serine-threonine kinase receptor-associated protein	STRAP	5907
18.6195	18.8291	18.2683	17.7064	17.2123	19.4588		7	7	7	16.5	96.723	16.662	0.252746	0.446461	18.5723	18.1258	-0.446461	Q9UPN7	Q9UPN7	Serine/threonine-protein phosphatase 6 regulatory subunit 1	PPP6R1	5765
19.8319	18.8805	18.5939	20.2381	15.7956	19.9295		10	9	8	41.3	31.982	16.606	0.109377	0.447751	19.1021	18.6544	-0.447752	Q9UPY8	Q9UPY8	Microtubule-associated protein RP/EB family member 3	MAPRE3	5779
21.5794	22.0721	21.7487	21.3596	20.7228	21.974		6	6	6	59.4	15.179	15.348	0.503427	0.447902	21.8	21.3521	-0.447903	O15116	O15116	U6 snRNA-associated Sm-like protein LSm1	LSM1	384
25.487	25.2876	26.0325	25.4759	24.9131	25.0734		15	15	4	54.5	17.258	68.25	0.737795	0.448212	25.6024	25.1541	-0.448212	P61254	P61254	60S ribosomal protein L26	RPL26	2258
26.7339	26.484	26.7483	26.0826	26.105	26.4322	+	12	12	12	54.9	27.399	95.751	1.4677	0.448781	26.6554	26.2066	-0.44878	P60900	P60900	Proteasome subunit alpha type-6	PSMA6	2230
25.4731	25.1503	24.9727	24.0475	24.9424	25.2582		7	7	7	37.7	25.357	23.159	0.50231	0.449333	25.1987	24.7494	-0.449333	P28072	P28072	Proteasome subunit beta type-6	PSMB6	1562
22.6586	22.6025	22.8808	22.5957	21.6685	22.5292		9	9	9	36.7	36.294	17.682	0.655163	0.449494	22.7139	22.2645	-0.449493	P13716	P13716	Delta-aminolevulinic acid dehydratase	ALAD	1263
24.8025	24.8555	25.1126	24.6537	24.6282	24.1369		12	12	12	48.8	18.565	34.152	1.09477	0.450596	24.9235	24.4729	-0.450598	P46778	P46778	60S ribosomal protein L21	RPL21	1874
27.6162	27.6319	27.5376	26.6084	27.5981	27.2257		16	16	16	80.9	22.391	323.31	0.710304	0.45118	27.5953	27.1441	-0.45118	P37802;Q9UI15	P37802	Transgelin-2	TAGLN2	1761
21.5189	22.1271	22.9214	22.7521	20.7029	21.757		12	12	12	40	33.712	84.953	0.249397	0.451803	22.1891	21.7373	-0.451803	Q14232	Q14232	Translation initiation factor eIF-2B subunit alpha	EIF2B1	2840
24.7812	24.5361	24.036	23.5365	23.62	24.8363		21	21	20	43.9	71.456	57.682	0.405883	0.453492	24.4511	23.9976	-0.453493	Q13409	Q13409	Cytoplasmic dynein 1 intermediate chain 2	DYNC1I2	2729
19.8579	21.4601	20.4755	22.9905	16.393	21.0471		4	4	4	17	31.135	5.3663	0.0796383	0.454272	20.5978	20.1435	-0.454273	A5PLL7	A5PLL7	Transmembrane protein 189	TMEM189	21
22.1404	22.3921	23.0988	22.4629	21.6261	22.1744		13	13	13	22.4	94.134	47.873	0.532217	0.455991	22.5438	22.0878	-0.455992	P42226	P42226	Signal transducer and activator of transcription 6	STAT6	1818
19.5023	20.3261	19.8432	20.8228	16.4282	21.0508		3	3	3	18.8	21.542	8.3233	0.108298	0.456581	19.8905	19.4339	-0.456581	Q9BY50	Q9BY50	Signal peptidase complex catalytic subunit SEC11C	SEC11C	4859
18.6954	18.7039	18.947	19.7512	15.7694	19.4536		5	5	5	16.8	27.166	3.7596	0.13105	0.457377	18.7821	18.3247	-0.457376	Q712K3	Q712K3	Ubiquitin-conjugating enzyme E2 R2	UBE2R2	3528
18.2838	18.3683	18.9814	15.2846	20.4121	18.5573		2	2	2	9	22.614	3.1579	0.10979	0.459834	18.5445	18.0847	-0.459833	Q13795	Q13795	ADP-ribosylation factor-related protein 1	ARFRP1	2791
22.0744	21.1455	21.5306	21.0234	20.7616	21.5856		7	7	7	44.2	26.47	10.504	0.562647	0.459976	21.5835	21.1235	-0.459976	Q9NPA0	Q9NPA0	ER membrane protein complex subunit 7	EMC7	5203
21.2383	21.6213	21.9832	21.3285	20.6353	21.4926		15	15	15	20.2	104.9	18.956	0.61061	0.462125	21.6143	21.1521	-0.462124	Q6VY07	Q6VY07	Phosphofurin acidic cluster sorting protein 1	PACS1	3486
24.342	24.8128	24.9409	24.0262	24.7318	23.9497		16	16	15	67.2	36.413	163.09	0.681982	0.46265	24.6985	24.2359	-0.46265	Q15417	Q15417	Calponin-3	CNN3	2986
22.5836	22.4037	22.1158	22.1129	21.9506	21.6515		13	13	8	28.2	58.687	31.041	1.13417	0.462718	22.3677	21.905	-0.462719	Q08209	Q08209	Serine/threonine-protein phosphatase 2B catalytic subunit alpha isoform	PPP3CA	2592
25.8154	25.9871	26.1098	25.9104	25.013	25.5985		24	24	24	49.3	60.901	126.05	0.771896	0.46344	25.9708	25.5073	-0.46344	O15460	O15460	Prolyl 4-hydroxylase subunit alpha-2	P4HA2	428
25.5804	25.639	25.8517	25.3737	24.879	25.4276		40	40	40	54.6	81.889	204.4	1.1294	0.4636	25.6903	25.2267	-0.463598	P07384	P07384	Calpain-1 catalytic subunit	CAPN1	1070
24.0217	23.9277	23.9952	23.9111	22.9235	23.7187		17	17	17	52.2	45.143	80.037	0.696112	0.463755	23.9815	23.5178	-0.463755	P68400;Q8NEV1	P68400;Q8NEV1	Casein kinase II subunit alpha;Casein kinase II subunit alpha 3	CSNK2A1;CSNK2A3	2390
18.9523	19.2938	19.2381	17.4799	18.8339	19.7781		18	18	18	29.1	104.11	20.838	0.275991	0.464108	19.1614	18.6973	-0.464108	Q86XL3	Q86XL3	Ankyrin repeat and LEM domain-containing protein 2	ANKLE2	3698
21.1636	20.8826	20.4045	16.7968	22.0833	22.1681		5	5	5	30.7	15.805	9.0469	0.0931927	0.46751	20.8169	20.3494	-0.46751	Q6GMV3	Q6GMV3	Putative peptidyl-tRNA hydrolase PTRHD1	PTRHD1	3377
24.2591	23.8667	23.7475	23.8658	23.2574	23.3429		27	26	26	65.8	56.381	108.71	0.892292	0.469055	23.9577	23.4887	-0.469055	P05091;P00352	P05091	Aldehyde dehydrogenase, mitochondrial	ALDH2	1012
18.3794	18.247	18.4074	18.7186	15.3684	19.5387		6	6	6	23	34.188	8.5427	0.135635	0.469327	18.3446	17.8752	-0.469326	Q9Y6I9	Q9Y6I9	Testis-expressed sequence 264 protein	TEX264	6047
22.2956	21.6515	21.7255	21.5637	21.2286	21.4708		6	6	6	48.1	15.208	25.973	0.971059	0.469839	21.8909	21.421	-0.469839	O95168	O95168	NADH dehydrogenase [ubiquinone] 1 beta subcomplex subunit 4	NDUFB4	801
21.1792	21.8321	22.1428	20.8096	21.3376	21.5932		7	7	7	66	17.143	63.614	0.573138	0.471235	21.718	21.2468	-0.471235	P52434	P52434	DNA-directed RNA polymerases I, II, and III subunit RPABC3	POLR2H	2079
26.1327	25.5289	25.7555	25.7778	24.4769	25.7482		20	20	20	81.3	32.118	94.486	0.435704	0.471385	25.8057	25.3343	-0.471386	P00491	P00491	Purine nucleoside phosphorylase	PNP	919
23.3639	23.1506	23.3649	23.2496	22.1239	23.0882		11	11	11	34.6	51.871	52.301	0.588409	0.472566	23.2931	22.8206	-0.472567	Q96JJ7	Q96JJ7	Protein disulfide-isomerase TMX3	TMX3	4484
23.2088	22.9476	23.0048	22.6857	22.293	22.7634	+	29	29	29	41.3	86.982	60.737	1.33499	0.473022	23.0537	22.5807	-0.473022	Q13617	Q13617	Cullin-2	CUL2	2774
22.6871	22.8686	22.8636	22.4194	22.2558	22.3228	+	17	17	17	25.8	76.364	66.035	2.46636	0.473775	22.8064	22.3327	-0.473776	Q13976;Q13237	Q13976	cGMP-dependent protein kinase 1	PRKG1	2806
21.4583	21.2583	20.8731	20.9094	19.4086	21.8433		11	11	11	19.5	78.863	25.506	0.259909	0.476126	21.1965	20.7204	-0.476126	Q9UBB6	Q9UBB6	Neurochondrin	NCDN	5531
26.2435	26.6659	25.8593	25.2368	26.0681	26.029		48	48	48	41.1	93.23	323.31	0.599238	0.47824	26.2562	25.778	-0.478239	Q05682	Q05682	Caldesmon	CALD1	2557
25.2847	24.6483	24.1926	24.1297	24.0261	24.5344		52	52	52	45.9	138.83	143.55	0.60852	0.478501	24.7086	24.2301	-0.478502	O60841	O60841	Eukaryotic translation initiation factor 5B	EIF5B	606
22.3305	22.624	23.1234	22.8967	20.498	23.247		23	23	15	68.8	44.424	115.21	0.207009	0.478693	22.6926	22.2139	-0.478693	P36507	P36507	Dual specificity mitogen-activated protein kinase kinase 2	MAP2K2	1739
22.5478	22.9071	23.0132	22.7115	21.7631	22.5553		14	14	14	37.9	53.488	79.714	0.66763	0.479355	22.8227	22.3433	-0.479355	Q9UBB4	Q9UBB4	Ataxin-10	ATXN10	5530
20.0084	17.1966	19.5782	19.276	16.4344	19.6332		4	4	4	3.1	189.03	2.2256	0.132002	0.479849	18.9277	18.4479	-0.479849	Q9UK61	Q9UK61	Protein FAM208A	FAM208A	5672
22.804	22.999	22.8052	22.3025	21.4867	23.3745		26	26	25	72.2	54.099	247.5	0.365421	0.481496	22.8694	22.3879	-0.481497	O43237	O43237	Cytoplasmic dynein 1 light intermediate chain 2	DYNC1LI2	448
22.5562	21.6511	21.6739	21.1669	20.7626	22.5071		13	13	12	18.6	86.942	46.463	0.326926	0.481499	21.9604	21.4789	-0.481499	P05067	P05067	Amyloid beta A4 protein;N-APP;Soluble APP-alpha;Soluble APP-beta;C99;Beta-amyloid protein 42;Beta-amyloid protein 40;C83;P3(42);P3(40);C80;Gamma-secretase C-terminal fragment 59;Gamma-secretase C-terminal fragment 57;Gamma-secretase C-terminal fragment 50;C31	APP	1010
21.4696	21.5864	22.2336	22.2734	20.7478	20.8107		16	16	11	36.2	55.686	46.469	0.36804	0.485908	21.7632	21.2773	-0.485907	P31749	P31749	RAC-alpha serine/threonine-protein kinase	AKT1	1649
28.3223	28.3808	27.4719	26.8001	28.1627	27.7534		17	17	15	100	16.837	323.31	0.414341	0.486268	28.0583	27.5721	-0.486267	P0DP25;P0DP24;P0DP23;P02585	P0DP25;P0DP24;P0DP23			1175
23.2488	23.0373	22.9592	22.1271	22.5141	23.1424		9	9	9	44.4	28.17	22.231	0.723303	0.487237	23.0818	22.5945	-0.487236	P30042	P30042	ES1 protein homolog, mitochondrial	C21orf33	1601
25.979	26.4197	26.5948	25.9421	25.4534	26.1344		34	34	34	79.5	60.343	323.31	0.8276	0.487815	26.3311	25.8433	-0.487814	P17987	P17987	T-complex protein 1 subunit alpha	TCP1	1362
25.9906	26.5692	26.4591	26.2787	25.3712	25.9014		40	40	40	68.1	80.473	143.37	0.703087	0.489199	26.3396	25.8504	-0.489199	Q04446	Q04446	1,4-alpha-glucan-branching enzyme	GBE1	2539
24.4057	25.0816	25.2463	24.3896	24.5098	24.3657		6	6	6	23.1	13.293	6.9142	0.872991	0.489538	24.9112	24.4217	-0.489538	P49207	P49207	60S ribosomal protein L34	RPL34	1933
19.9015	19.6092	19.8362	20.0457	16.7669	21.0643		5	5	5	17	34.674	8.805	0.139493	0.48998	19.7823	19.2923	-0.489979	Q96GA7	Q96GA7	Serine dehydratase-like	SDSL	4426
20.5002	21.082	20.849	18.2289	21.2646	21.4634		5	5	5	53.1	9.0714	32.863	0.175819	0.491419	20.8104	20.319	-0.491419	Q15843	Q15843	NEDD8	NEDD8	3038
18.2403	17.819	19.3942	19.3796	16.3194	18.2789		3	3	3	10.4	41.026	9.8537	0.185658	0.491837	18.4845	17.9927	-0.491837	Q9Y3Q8	Q9Y3Q8	TSC22 domain family protein 4	TSC22D4	5914
24.2364	23.8999	23.7137	23.2683	22.8354	24.2656		9	9	9	56.7	22.18	27.41	0.475607	0.493607	23.95	23.4564	-0.493607	Q9NYL4	Q9NYL4	Peptidyl-prolyl cis-trans isomerase FKBP11	FKBP11	5426
18.9876	19.8359	20.1615	19.0213	19.3084	19.1745		10	10	9	24.2	52.535	13.511	0.61659	0.493614	19.6617	19.1681	-0.493612	O43293	O43293	Death-associated protein kinase 3	DAPK3	455
23.7853	24.0347	24.4969	23.7418	23.1209	23.9714		26	26	26	58.4	67.314	207.43	0.684004	0.494262	24.1056	23.6114	-0.494263	P61221	P61221	ATP-binding cassette sub-family E member 1	ABCE1	2253
21.304	21.3156	19.9092	20.5361	20.453	20.056		13	13	13	27.7	71.45	11.683	0.432063	0.494528	20.8429	20.3484	-0.494528	Q9Y5K6	Q9Y5K6	CD2-associated protein	CD2AP	5983
23.8179	23.7789	22.7608	23.0928	23.5365	22.244		22	21	20	48.8	54.231	181.87	0.409262	0.494764	23.4525	22.9578	-0.494764	Q15233	Q15233	Non-POU domain-containing octamer-binding protein	NONO	2961
22.4251	22.8538	22.7302	22.6858	21.7056	22.1327		11	11	11	49.2	28.994	223.13	0.728882	0.495007	22.6697	22.1747	-0.495008	P50402	P50402	Emerin	EMD	1998
21.0059	21.193	20.7895	20.6373	20.1906	20.672		4	4	4	44.6	14.502	17.708	1.20237	0.496183	20.9962	20.5	-0.496183	Q9Y2R5	Q9Y2R5	28S ribosomal protein S17, mitochondrial	MRPS17	5847
20.2919	20.383	21.1308	20.7581	18.8782	20.6768		22	22	22	25.8	146.18	123.61	0.302623	0.497491	20.6019	20.1044	-0.49749	O95155	O95155	Ubiquitin conjugation factor E4 B	UBE4B	796
23.4147	23.4482	23.4098	22.878	22.7802	23.121	+	11	11	11	40.6	41.806	45.028	2.08816	0.497828	23.4242	22.9264	-0.497828	Q9BRK5	Q9BRK5	45 kDa calcium-binding protein	SDF4	4711
22.1339	22.7553	23.1097	23.4268	20.8048	22.2738		22	22	22	25.2	132.89	165.07	0.242411	0.497904	22.6663	22.1684	-0.497906	Q53EP0	Q53EP0	Fibronectin type III domain-containing protein 3B	FNDC3B	3168
20.0355	20.0222	19.6702	20.1891	18.9795	19.0636		4	4	4	13.6	36.072	6.3242	0.539631	0.498567	19.9093	19.4107	-0.498566	P46736	P46736	Lys-63-specific deubiquitinase BRCC36	BRCC3	1871
19.6549	19.7548	20.5444	20.1947	18.5984	19.663		12	12	12	24.8	71.967	27.132	0.383932	0.499313	19.9847	19.4854	-0.499313	Q9Y217	Q9Y217	Myotubularin-related protein 6	MTMR6	5792
23.3281	22.936	22.6502	22.4134	21.974	23.0283		25	25	25	33.4	100.69	65.345	0.617529	0.499564	22.9715	22.4719	-0.499563	Q01433	Q01433	AMP deaminase 2	AMPD2	2487
25.6015	25.5109	25.2386	24.4311	24.7611	25.6567		14	12	12	78.4	18.762	46.823	0.584738	0.500689	25.4503	24.9496	-0.500689	O60493	O60493	Sorting nexin-3	SNX3	566
20.0996	20.7487	20.6378	19.3521	19.779	20.8519		8	8	8	31	36.844	70.038	0.439374	0.501001	20.4953	19.9943	-0.501001	P82673	P82673	28S ribosomal protein S35, mitochondrial	MRPS35	2423
23.6424	23.2623	23.0964	22.773	22.2634	23.4596		12	12	12	44.4	31.512	26.035	0.585351	0.501661	23.3337	22.832	-0.501659	P54709	P54709	Sodium/potassium-transporting ATPase subunit beta-3	ATP1B3	2139
22.1235	21.6725	21.8862	21.212	21.4455	21.5195	+	6	6	6	19.8	38.952	14.981	1.45745	0.50175	21.8941	21.3923	-0.501751	Q9H1E5	Q9H1E5	Thioredoxin-related transmembrane protein 4	TMX4	4982
25.746	25.3547	25.1955	24.8968	24.9335	24.9601	+	31	31	30	57.7	83.393	118.95	1.41972	0.501966	25.4321	24.9301	-0.501966	Q32P28	Q32P28	Prolyl 3-hydroxylase 1	LEPRE1	3124
20.6397	20.6737	20.9801	20.3981	19.9145	20.4732		5	5	5	28.4	22.999	19.151	1.14837	0.50257	20.7645	20.2619	-0.502571	P82664	P82664	28S ribosomal protein S10, mitochondrial	MRPS10	2422
17.5451	17.6339	18.3774	18.1363	16.0664	17.8417		3	3	3	6.3	54.351	18.575	0.292097	0.503969	17.8521	17.3482	-0.503967	Q9BPX6	Q9BPX6	Calcium uptake protein 1, mitochondrial	MICU1	4676
21.0824	21.3066	21.5934	20.5729	19.4934	22.403		7	7	7	42.6	22.151	20.78	0.229216	0.504327	21.3275	20.8231	-0.504328	Q9UBI1	Q9UBI1	COMM domain-containing protein 3	COMMD3	5539
27.9081	28.0346	27.8768	27.5147	26.968	27.8186		47	47	47	80.3	70.81	323.31	0.93333	0.506103	27.9398	27.4337	-0.506102	P13797;P13796;Q14651	P13797	Plastin-3	PLS3	1266
23.573	23.7625	24.057	23.987	22.6803	23.2058		23	23	23	63.4	49.03	124.18	0.554134	0.506435	23.7975	23.2911	-0.506433	P62495	P62495	Eukaryotic peptide chain release factor subunit 1	ETF1	2321
21.9964	21.698	21.5793	21.3212	20.8104	21.6187		18	18	16	31.4	87.208	107.46	0.887477	0.5078	21.7579	21.2501	-0.507799	Q13033	Q13033	Striatin-3	STRN3	2675
22.9743	23.0473	22.8664	22.9842	22.6047	21.7697		7	7	7	19.8	27.076	8.9	0.633708	0.509766	22.9627	22.4529	-0.509766	P09496	P09496	Clathrin light chain A	CLTA	1143
23.0357	23.3813	23.4903	23.1833	22.0525	23.1416		14	14	14	51.8	38.274	45.614	0.575192	0.509967	23.3024	22.7925	-0.509968	O95433	O95433	Activator of 90 kDa heat shock protein ATPase homolog 1	AHSA1	841
23.9714	24.2119	24.2654	23.7947	23.4094	23.7142	+	86	86	50	42.2	292.28	323.31	1.58162	0.510113	24.1495	23.6394	-0.510113	Q93008	Q93008	Probable ubiquitin carboxyl-terminal hydrolase FAF-X	USP9X	4259
24.8763	24.8425	24.3279	24.25	23.8399	24.4237		24	24	24	76.5	44.743	70.844	0.965671	0.511035	24.6822	24.1712	-0.511034	Q9NTK5	Q9NTK5	Obg-like ATPase 1	OLA1	5309
23.0404	22.8505	23.0098	22.4498	22.1813	22.7363	+	18	8	8	67.3	37.186	20.994	1.39594	0.511075	22.9669	22.4558	-0.511076	P62140	P62140	Serine/threonine-protein phosphatase PP1-beta catalytic subunit	PPP1CB	2290
20.9668	21.7077	20.6752	21.1909	19.5927	21.0311		10	10	10	34.9	45.566	17.505	0.359021	0.511701	21.1166	20.6049	-0.5117	P51398	P51398	28S ribosomal protein S29, mitochondrial	DAP3	2034
19.7905	20.071	18.8424	16.827	21.5971	18.7418		22	14	14	50.8	68.934	29.014	0.131403	0.512685	19.568	19.0553	-0.512684	Q9H0B6	Q9H0B6	Kinesin light chain 2	KLC2	4951
22.6183	22.9099	22.7837	22.5703	21.8152	22.3832		30	30	30	45.1	89.677	115.78	0.995958	0.514381	22.7706	22.2562	-0.514381	Q13616	Q13616	Cullin-1	CUL1	2773
21.4206	21.5501	22.1716	21.9079	21.0578	20.6329		27	27	27	29	133.9	53.518	0.511759	0.514591	21.7141	21.1995	-0.514591	P30876	P30876	DNA-directed RNA polymerase II subunit RPB2	POLR2B	1637
19.8321	20.4122	20.9522	20.2975	19.8591	19.488		19	19	19	59.2	40.422	108.55	0.5773	0.517344	20.3989	19.8815	-0.517344	Q9Y617	Q9Y617	Phosphoserine aminotransferase	PSAT1	6012
19.6962	20.0647	20.5501	20.6827	19.005	19.0701		7	7	7	20	48.006	25.582	0.358373	0.517726	20.1037	19.586	-0.517725	P82675	P82675	28S ribosomal protein S5, mitochondrial	MRPS5	2424
17.9729	17.692	20.5179	19.0587	16.8322	18.7347		10	10	10	12.1	128.71	22.922	0.173003	0.519032	18.7276	18.2086	-0.519032	Q0IIM8	Q0IIM8	TBC1 domain family member 8B	TBC1D8B	2617
20.6415	20.5664	20.8424	19.0365	18.5532	22.901		9	9	9	20.5	59.745	15.821	0.139542	0.519849	20.6834	20.1636	-0.519848	Q8NHP6	Q8NHP6	Motile sperm domain-containing protein 2	MOSPD2	3996
25.7636	25.7551	25.7048	25.5136	24.9783	25.1714	+	38	38	38	83.4	64.615	321.54	1.52403	0.520068	25.7412	25.2211	-0.520069	P31939	P31939	Bifunctional purine biosynthesis protein PURH;Phosphoribosylaminoimidazolecarboxamide formyltransferase;IMP cyclohydrolase	ATIC	1653
24.929	24.8103	24.3964	24.5039	23.3655	24.705		24	14	14	62.4	50.582	277.73	0.509709	0.520416	24.7119	24.1915	-0.520416	P31150	P31150	Rab GDP dissociation inhibitor alpha	GDI1	1640
20.7726	21.9618	22.1052	21.3125	19.3753	22.5885		18	18	18	31.2	87.972	35.834	0.195195	0.521108	21.6132	21.0921	-0.521109	Q08AM6	Q08AM6	Protein VAC14 homolog	VAC14	2610
17.7027	18.1033	18.3279	17.742	17.1611	17.665		7	7	7	13.6	78.429	8.0357	0.946095	0.521938	18.0447	17.5227	-0.521938	Q86UA1	Q86UA1	Pre-mRNA-processing factor 39	PRPF39	3642
20.0845	20.0976	19.7933	19.4363	19.9827	18.9877		5	5	5	12.4	36.924	7.7928	0.79333	0.52286	19.9918	19.4689	-0.52286	P53611	P53611	Geranylgeranyl transferase type-2 subunit beta	RABGGTB	2115
18.8319	16.8055	19.2351	18.2266	18.7332	16.3441		15	15	15	17.3	116.22	28.989	0.191599	0.522891	18.2908	17.7679	-0.522892	O00291	O00291	Huntingtin-interacting protein 1	HIP1	244
25.8908	25.5687	25.6127	25.339	24.8573	25.3063	+	14	14	14	62.8	29.483	80.694	1.3225	0.523238	25.6908	25.1675	-0.523239	P25789	P25789	Proteasome subunit alpha type-4	PSMA4	1518
23.3122	23.7651	24.1191	23.5418	22.9797	23.1043		28	28	28	49	88.067	187.65	0.840397	0.523521	23.7321	23.2086	-0.523521	P40763	P40763	Signal transducer and activator of transcription 3	STAT3	1792
20.7333	20.4029	20.3922	17.2632	21.2909	21.3999		3	3	1	23.1	14.272	2.2116	0.142455	0.524756	20.5095	19.9847	-0.524757	Q9H492	Q9H492	Microtubule-associated proteins 1A/1B light chain 3A	MAP1LC3A	5041
17.9636	18.5129	18.8551	19.7916	15.7846	18.1746		7	7	7	42.9	28.362	10.621	0.166581	0.526914	18.4439	17.917	-0.526915	O60573	O60573	Eukaryotic translation initiation factor 4E type 2	EIF4E2	580
22.8084	23.1204	21.997	21.3035	22.0597	22.9794		12	12	10	35	40.736	110.03	0.375865	0.527775	22.642	22.1142	-0.527775	P55036	P55036	26S proteasome non-ATPase regulatory subunit 4	PSMD4	2151
25.5101	25.3451	25.431	24.8488	24.6759	25.1774	+	42	42	42	56.1	106.81	286.06	1.57056	0.528035	25.4287	24.9007	-0.528034	P49588	P49588	Alanine--tRNA ligase, cytoplasmic	AARS	1955
22.7451	22.7219	23.2826	22.6618	22.1086	22.3947		27	27	26	30.1	123.91	159.52	1.02025	0.528196	22.9166	22.3884	-0.528194	Q9UIA9	Q9UIA9	Exportin-7	XPO7	5634
23.4777	23.2874	23.0714	22.3163	22.6798	23.2557		16	16	16	66.8	32.251	121.74	0.822292	0.528217	23.2788	22.7506	-0.528217	O43396	O43396	Thioredoxin-like protein 1	TXNL1	466
23.9226	23.7265	23.5174	22.8191	23.1747	23.5849		10	10	10	66.3	18.658	219.65	0.991675	0.52927	23.7222	23.1929	-0.52927	P63208	P63208	S-phase kinase-associated protein 1	SKP1	2368
20.3451	19.4861	18.7947	18.9548	18.7781	19.3051		9	9	9	15.7	94.223	20.765	0.48539	0.529291	19.542	19.0127	-0.529289	Q5T0F9	Q5T0F9	Coiled-coil and C2 domain-containing protein 1B	CC2D1B	3266
21.3571	21.0593	20.2896	19.9104	20.5653	20.6413		5	5	5	30.7	18.237	7.6602	0.602599	0.529638	20.902	20.3724	-0.529638	Q9Y3C6	Q9Y3C6	Peptidyl-prolyl cis-trans isomerase-like 1	PPIL1	5893
24.7283	24.8138	24.572	24.0354	23.8895	24.5977		25	25	24	67.2	45.626	180.46	1.09779	0.530488	24.7047	24.1742	-0.530489	P62195	P62195	26S protease regulatory subunit 8	PSMC5	2293
22.6441	22.7689	22.5669	19.8409	23.083	23.4629		6	6	6	25.6	26.152	98.169	0.174935	0.531035	22.66	22.1289	-0.531034	Q9NX63	Q9NX63	MICOS complex subunit MIC19	CHCHD3	5395
21.8042	21.7298	21.5453	21.9449	20.6049	20.9352		22	22	22	33.3	83.471	29.561	0.576796	0.531433	21.6931	21.1617	-0.531433	Q96RP9	Q96RP9	Elongation factor G, mitochondrial	GFM1	4564
25.3611	25.1551	24.9016	24.2671	25.1264	24.4297		15	15	15	66	28.068	115.72	0.835347	0.531517	25.1392	24.6077	-0.531517	Q9Y224	Q9Y224	UPF0568 protein C14orf166	C14orf166	5795
26.9319	27.3336	27.1432	26.1122	26.9329	26.7685		8	8	8	70.5	14.515	124.4	0.897604	0.531706	27.1362	26.6045	-0.531706	P25398	P25398	40S ribosomal protein S12	RPS12	1507
20.2489	21.0177	20.2964	21.7423	19.3055	18.9196		1	1	1	1.5	85.722	1.9864	0.226636	0.53182	20.521	19.9892	-0.53182	O43511	O43511	Pendrin	SLC26A4	480
20.9569	20.6708	20.2796	19.9393	20.9259	19.4457		2	2	1	2.1	125.86	1.9599	0.484859	0.53211	20.6358	20.1036	-0.53211	Q9UPR0	Q9UPR0	Inactive phospholipase C-like protein 2	PLCL2	5769
25.4366	25.446	25.3986	24.8062	24.8439	25.034	+	16	16	16	79.8	31.54	72.981	2.749	0.532349	25.4271	24.8947	-0.532349	Q15404	Q15404	Ras suppressor protein 1	RSU1	2985
18.9377	19.417	19.5846	19.4687	17.286	19.5809		11	11	9	20.4	95.575	18.568	0.278522	0.534584	19.3131	18.7785	-0.534584	Q5VSL9	Q5VSL9	Striatin-interacting protein 1	STRIP1	3308
21.1993	21.2375	20.6147	19.8608	21.0878	20.4935		6	6	6	55.2	17.663	51.439	0.58764	0.536463	21.0171	20.4807	-0.536465	Q9Y3D0	Q9Y3D0	Mitotic spindle-associated MMXD complex subunit MIP18	FAM96B	5896
25.2123	25.2728	25.4262	25.1469	24.0146	25.1322		13	13	13	65.3	27.401	162.17	0.639605	0.539195	25.3038	24.7646	-0.539194	Q9UL46	Q9UL46	Proteasome activator complex subunit 2	PSME2	5710
26.2088	26.0753	26.0788	25.7825	25.3693	25.593	+	20	17	17	62.6	28.218	151.4	1.87692	0.539371	26.121	25.5816	-0.539371	Q04917	Q04917	14-3-3 protein eta	YWHAH	2547
20.2125	20.5506	20.6859	21.1762	16.9141	21.7399		16	16	16	17.6	136.68	50.086	0.129547	0.539644	20.483	19.9434	-0.539644	Q9BZH6	Q9BZH6	WD repeat-containing protein 11	WDR11	4887
22.4205	22.3909	22.5507	21.9921	21.3751	22.3731		6	6	6	54	19.108	53.784	0.851606	0.540562	22.454	21.9134	-0.540562	O43598	O43598	2-deoxynucleoside 5-phosphate N-hydrolase 1	DNPH1	487
23.1141	22.7473	23.3217	22.7415	22.2124	22.606		24	24	24	36.8	102.36	141.79	1.10124	0.541043	23.061	22.52	-0.541042	A0FGR8	A0FGR8	Extended synaptotagmin-2	ESYT2	7
22.3765	22.1571	22.2205	20.6111	22.396	22.1208		4	4	4	42.6	12.199	32.519	0.412484	0.542068	22.2514	21.7093	-0.542068	Q9NZ45	Q9NZ45	CDGSH iron-sulfur domain-containing protein 1	CISD1	5441
23.3052	23.252	21.8889	22.2094	22.0838	22.5264		15	15	15	43.1	40.545	102.98	0.490184	0.542163	22.8154	22.2732	-0.542164	P55263	P55263	Adenosine kinase	ADK	2163
24.334	24.1065	24.1772	23.8633	23.3239	23.8014	+	10	9	3	54.2	21.45	69.024	1.38293	0.543006	24.2059	23.6629	-0.543005	P63000	P63000	Ras-related C3 botulinum toxin substrate 1	RAC1	2356
26.8898	26.8356	26.5628	26.0486	25.9542	26.651		21	21	21	91.5	19.891	184.88	1.06426	0.544778	26.7627	26.2179	-0.544777	Q99497	Q99497	Protein deglycase DJ-1	PARK7	4613
23.8414	23.9468	24.0863	23.6628	23.6379	22.9373		16	16	16	65.5	36.501	55.731	1.03244	0.545539	23.9582	23.4126	-0.54554	Q13347	Q13347	Eukaryotic translation initiation factor 3 subunit I	EIF3I	2724
19.6804	19.3513	19.8036	21.2445	16.9092	19.0445		10	4	4	59	20.745	6.1497	0.163038	0.545692	19.6118	19.0661	-0.545692	Q9Y3L5	Q9Y3L5	Ras-related protein Rap-2c	RAP2C	5910
27.1228	27.4767	27.5285	26.9715	26.6752	26.8441	+	20	19	19	56	36.638	256.06	1.62392	0.545734	27.376	26.8303	-0.545734	P07195	P07195	L-lactate dehydrogenase B chain	LDHB	1062
23.1707	23.1465	22.4617	21.7227	22.7464	22.6721		9	9	9	52.1	24.279	93.508	0.60688	0.54593	22.9263	22.3804	-0.545929	Q9HAV7	Q9HAV7	GrpE protein homolog 1, mitochondrial	GRPEL1	5138
26.1704	26.2862	26.3092	25.8358	25.7378	25.5518	+	30	30	30	56.5	58.024	236.97	2.36669	0.546807	26.2553	25.7084	-0.546806	P40227;Q92526	P40227	T-complex protein 1 subunit zeta	CCT6A	1785
19.7134	20.0381	20.537	20.0778	20.2894	18.2781		13	10	10	22.7	86.478	129.66	0.33097	0.547688	20.0961	19.5484	-0.547688	Q15437	Q15437	Protein transport protein Sec23B	SEC23B	2994
24.8042	24.6614	24.6339	24.3191	23.4322	24.704		12	12	12	41.4	39.611	55.956	0.651907	0.548079	24.6999	24.1518	-0.548079	P48556	P48556	26S proteasome non-ATPase regulatory subunit 8	PSMD8	1913
21.0407	20.7582	20.9776	21.6305	18.3183	21.1812		7	7	7	20.4	41.496	5.9526	0.203518	0.548861	20.9255	20.3767	-0.548861	O75503	O75503	Ceroid-lipofuscinosis neuronal protein 5	CLN5	677
26.6812	26.6417	26.7003	26.2977	26.0498	26.0266	+	13	13	13	63.7	27.887	308.78	2.46715	0.549717	26.6744	26.1247	-0.549717	O14818;Q8TAA3	O14818	Proteasome subunit alpha type-7	PSMA7	340
21.7523	22.1778	22.6573	21.862	21.5533	21.5189		25	25	25	33	109.96	110.12	0.908045	0.551069	22.1958	21.6447	-0.551067	O43592	O43592	Exportin-T	XPOT	486
17.7676	17.6323	19.0473	17.6817	16.3127	18.7966		16	12	12	15.8	141.13	83.141	0.259179	0.552027	18.149	17.597	-0.552027	O75122	O75122	CLIP-associating protein 2	CLASP2	622
24.3878	24.3234	24.1884	24.229	24.5227	22.4871		11	11	11	68.7	22.417	74.39	0.362018	0.553593	24.2999	23.7463	-0.553593	O15498	O15498	Synaptobrevin homolog YKT6	YKT6	430
24.0336	23.9806	23.9448	23.3191	23.2535	23.7242	+	13	13	13	57.2	33.83	76.959	1.68403	0.55407	23.9863	23.4323	-0.55407	P46108	P46108	Adapter molecule crk	CRK	1865
24.3449	24.3288	24.2343	24.0442	23.2691	23.9309		21	21	21	53.8	51.156	233.32	1.0676	0.554572	24.3027	23.7481	-0.554571	Q9Y230	Q9Y230	RuvB-like 2	RUVBL2	5796
18.2097	18.3648	18.1197	16.3555	18.1006	18.5681		2	2	2	18.5	13.403	2.4312	0.339963	0.556701	18.2314	17.6747	-0.556702	Q96FH0	Q96FH0	Protein MEF2BNB	MEF2BNB	4405
16.935	18.2034	19.328	19.6852	17.5259	15.5849		8	8	8	24.3	46.914	10.273	0.151527	0.556822	18.1555	17.5986	-0.556822	Q9NXH8	Q9NXH8	Torsin-4A	TOR4A	5404
21.066	20.9843	20.425	20.2412	19.91	20.6534		9	9	9	40.8	28.612	15.488	0.880292	0.556885	20.8251	20.2682	-0.556885	O95249	O95249	Golgi SNAP receptor complex member 1	GOSR1	814
18.6476	19.2731	19.3616	19.7896	16.954	18.8657		3	3	3	14.8	23.239	7.7932	0.256414	0.55766	19.0941	18.5364	-0.557659	Q9BVM2	Q9BVM2	Protein DPCD	DPCD	4811
20.4952	20.5118	20.6585	20.7703	18.7505	20.4717		11	11	11	29.1	67.351	30.186	0.369454	0.557671	20.5552	19.9975	-0.557671	Q6L8Q7	Q6L8Q7	2,5-phosphodiesterase 12	PDE12	3392
17.9815	17.9597	17.812	19.231	14.4638	18.3854		2	2	2	18.1	18.545	2.4897	0.140502	0.557699	17.9177	17.36	-0.557697	Q9Y6Y9	Q9Y6Y9	Lymphocyte antigen 96	LY96	6069
23.3403	23.4405	23.5398	23.9415	21.7176	22.9865		9	9	9	43.9	27.325	120.27	0.359865	0.558301	23.4402	22.8819	-0.558302	Q99426	Q99426	Tubulin-folding cofactor B	TBCB	4602
21.2451	21.8238	20.2076	22.126	17.1889	22.2851		7	7	7	21.1	53.666	14.915	0.11694	0.558863	21.0922	20.5333	-0.558863	P58335	P58335	Anthrax toxin receptor 2	ANTXR2	2206
21.9089	22.6148	21.4724	22.1123	20.9789	21.2282		10	10	10	27.8	51.908	27.114	0.511863	0.558916	21.9987	21.4398	-0.558916	O95219	O95219	Sorting nexin-4	SNX4	810
18.5097	19.0453	20.9774	19.9263	15.9667	20.9624		20	19	19	8.1	360.27	21.675	0.120147	0.559038	19.5108	18.9518	-0.559036	Q96RL7	Q96RL7	Vacuolar protein sorting-associated protein 13A	VPS13A	4563
23.0581	22.8851	22.3837	23.064	21.0689	22.5076		10	10	10	34.2	24.327	32.08	0.375474	0.562119	22.7756	22.2135	-0.562119	Q9UKK9	Q9UKK9	ADP-sugar pyrophosphatase	NUDT5	5686
24.1966	23.8432	24.2456	23.856	23.1972	23.5449		13	13	13	29	55.799	47.212	1.15672	0.562421	24.0951	23.5327	-0.562422	P42785	P42785	Lysosomal Pro-X carboxypeptidase	PRCP	1834
22.3558	21.6955	23.329	23.4069	19.0467	23.2392		9	9	9	45.8	33.733	78.8	0.138319	0.562464	22.4601	21.8976	-0.562464	Q9Y316	Q9Y316	Protein MEMO1	MEMO1	5871
27.8593	27.4994	27.3654	26.8351	27.1599	27.0365	+	12	12	12	76	23.207	171.51	1.49109	0.564218	27.5747	27.0105	-0.564219	P52565	P52565	Rho GDP-dissociation inhibitor 1	ARHGDIA	2081
22.1476	22.2139	22.0416	21.168	21.1531	22.3851		10	10	10	56.2	20.692	25.171	0.617958	0.565658	22.1344	21.5687	-0.565659	Q9BYD1	Q9BYD1	39S ribosomal protein L13, mitochondrial	MRPL13	4865
26.0708	26.0155	26.9687	25.7571	25.8458	25.7545		10	10	10	44.5	24.261	52.382	0.846556	0.565861	26.3517	25.7858	-0.565861	P26373	P26373	60S ribosomal protein L13	RPL13	1526
23.3882	22.9259	23.2832	22.6201	22.1009	23.1769		55	55	48	35.1	194.31	191.15	0.765242	0.566509	23.1991	22.6326	-0.566509	Q9Y5S2;Q09013	Q9Y5S2	Serine/threonine-protein kinase MRCK beta	CDC42BPB	5996
22.8773	23.1058	21.7942	21.2364	23.0718	21.7651		5	5	5	53.6	14.199	92.999	0.346833	0.568042	22.5925	22.0244	-0.568041	Q9UI30	Q9UI30	Multifunctional methyltransferase subunit TRM112-like protein	TRMT112	5631
24.5548	24.4918	24.3684	24.5273	22.8888	24.2938		13	13	13	67.7	31.462	60.631	0.479656	0.568343	24.4717	23.9033	-0.568342	P10768	P10768	S-formylglutathione hydrolase	ESD	1194
21.9728	22.2701	22.5264	21.9963	21.778	21.286		7	7	7	71.4	16.829	16.188	1.01255	0.569648	22.2564	21.6868	-0.569647	P50583	P50583	Bis(5-nucleosyl)-tetraphosphatase [asymmetrical]	NUDT2	2012
22.0412	21.9929	21.2647	22.1738	20.6153	20.7961		25	25	25	36.8	113.08	118.66	0.444145	0.571218	21.7663	21.1951	-0.571218	Q08379	Q08379	Golgin subfamily A member 2	GOLGA2	2597
24.8045	24.7986	24.6714	24.3243	23.6171	24.6175		25	25	25	61.7	56.166	274.67	0.888125	0.57189	24.7582	24.1863	-0.57189	P28838	P28838	Cytosol aminopeptidase	LAP3	1575
24.1054	23.6956	23.7289	23.5042	22.6994	23.6082		12	12	12	66	22.406	71.789	0.84174	0.572721	23.8433	23.2706	-0.572721	P61086	P61086	Ubiquitin-conjugating enzyme E2 K	UBE2K	2244
18.1995	19.609	20.4968	18.4537	17.2065	20.9257		8	8	8	18.1	72.995	23.027	0.168884	0.573107	19.4351	18.862	-0.573107	Q8TE77	Q8TE77	Protein phosphatase Slingshot homolog 3	SSH3	4069
19.2326	19.4443	19.866	20.0155	15.5921	21.2129		7	7	7	28.4	30.777	9.3748	0.121921	0.574116	19.5143	18.9402	-0.574116	Q9NUI1	Q9NUI1	Peroxisomal 2,4-dienoyl-CoA reductase	DECR2	5315
19.9654	20.7263	21.2458	20.9984	19.2211	19.9895		8	8	8	16.9	57.949	11.34	0.381407	0.576096	20.6458	20.0697	-0.576096	Q13425	Q13425	Beta-2-syntrophin	SNTB2	2734
23.8655	22.8304	23.3281	23.5156	20.8893	23.8868		13	13	13	47.1	26.697	27.564	0.228508	0.577441	23.3413	22.7639	-0.57744	Q96C19;Q9BUP0	Q96C19	EF-hand domain-containing protein D2	EFHD2	4342
22.054	22.2966	22.3373	21.4466	21.7848	21.7226	+	7	7	7	44.2	17.871	7.7921	1.87574	0.577943	22.2293	21.6513	-0.577944	P56556	P56556	NADH dehydrogenase [ubiquinone] 1 alpha subcomplex subunit 6	NDUFA6	2190
23.4633	23.3793	23.4606	22.8552	22.6349	23.0762	+	9	9	9	52.8	16.698	85.521	1.94619	0.578946	23.4344	22.8554	-0.578947	Q9P0J0	Q9P0J0	NADH dehydrogenase [ubiquinone] 1 alpha subcomplex subunit 13	NDUFA13	5480
26.7213	26.7907	26.9535	26.4641	25.9128	26.3501	+	27	27	20	59.9	63.146	323.31	1.47935	0.579477	26.8218	26.2423	-0.579477	P06744	P06744	Glucose-6-phosphate isomerase	GPI	1052
23.1904	22.831	22.7834	22.2936	22.0126	22.758		14	14	14	40.4	37.578	19.776	1.08022	0.580171	22.9349	22.3547	-0.58017	Q92905	Q92905	COP9 signalosome complex subunit 5	COPS5	4246
21.5681	21.9079	21.0699	21.437	20.7072	20.6595		11	11	11	25	62.01	23.052	0.763399	0.58074	21.5153	20.9346	-0.58074	Q5NDL2	Q5NDL2	EGF domain-specific O-linked N-acetylglucosamine transferase	EOGT	3245
23.4711	23.274	23.5425	23.0879	22.7021	22.7524	+	36	36	36	41.5	128.3	72.63	1.79388	0.581724	23.4292	22.8475	-0.581724	Q93009	Q93009	Ubiquitin carboxyl-terminal hydrolase 7	USP7	4260
17.6056	19.5643	20.777	19.3549	17.1424	19.7038		12	12	11	23.5	84.542	38.539	0.181014	0.581899	19.3156	18.7337	-0.5819	Q14161	Q14161	ARF GTPase-activating protein GIT2	GIT2	2828
25.3184	25.032	24.4987	22.9574	25.4763	24.6655		6	6	6	29.2	12.249	19.972	0.304308	0.583334	24.9497	24.3664	-0.583334	Q9UII2	Q9UII2	ATPase inhibitor, mitochondrial	ATPIF1	5638
25.5176	25.4892	25.1592	24.8462	24.604	24.9649	+	22	22	21	39.4	54.389	153.37	1.69185	0.583584	25.3887	24.8051	-0.583584	P50995	P50995	Annexin A11	ANXA11	2024
24.4418	24.4274	24.7915	24.4722	23.198	24.2385		14	14	14	48.9	30.241	116.46	0.644344	0.583995	24.5536	23.9696	-0.583996	O75489	O75489	NADH dehydrogenase [ubiquinone] iron-sulfur protein 3, mitochondrial	NDUFS3	675
25.2518	25.2591	25.0987	24.5455	24.7644	24.5445	+	12	12	12	69.7	27.873	77.937	2.54109	0.585093	25.2032	24.6181	-0.585093	O95571	O95571	Persulfide dioxygenase ETHE1, mitochondrial	ETHE1	853
20.5671	21.4796	20.4018	20.6503	19.689	20.3539		8	8	8	24	46.189	33.038	0.595444	0.585102	20.8162	20.2311	-0.585102	Q8NBL1	Q8NBL1	Protein O-glucosyltransferase 1	POGLUT1	3925
21.6788	21.73	21.9125	21.4801	21.7638	20.321		10	10	10	44.8	29.044	49.267	0.584379	0.585487	21.7738	21.1883	-0.585487	Q9BZG1	Q9BZG1	Ras-related protein Rab-34	RAB34	4886
26.4983	27.1187	26.8506	26.432	26.0814	26.1927	+	14	14	14	51.7	34.273	190.87	1.32581	0.587152	26.8225	26.2354	-0.587152	P05388;Q8NHW5	P05388;Q8NHW5	60S acidic ribosomal protein P0;60S acidic ribosomal protein P0-like	RPLP0;RPLP0P6	1030
27.2687	27.6113	28.2553	27.023	27.0529	27.2972		14	14	14	65.5	22.127	113.87	0.90795	0.587421	27.7118	27.1243	-0.587421	P62081	P62081	40S ribosomal protein S7	RPS7	2288
24.0965	23.8421	23.9286	23.1506	23.1873	23.7661		13	13	13	64.8	20.455	109.42	1.29427	0.587743	23.9557	23.368	-0.587742	P36405	P36405	ADP-ribosylation factor-like protein 3	ARL3	1737
27.6997	27.9054	27.9784	27.2612	26.896	27.663		12	12	12	53	17.222	45.286	1.16768	0.587769	27.8612	27.2734	-0.587769	P62277	P62277	40S ribosomal protein S13	RPS13	2304
23.2544	22.5116	22.7038	22.7721	21.375	22.5577		11	11	11	39.9	37.893	47.943	0.530895	0.588329	22.8233	22.2349	-0.588329	O96008	O96008	Mitochondrial import receptor subunit TOM40 homolog	TOMM40	903
26.4019	26.364	26.0439	25.5266	25.7283	25.7874	+	10	10	10	36.9	28.433	73.53	1.88435	0.58919	26.27	25.6808	-0.58919	P25788	P25788	Proteasome subunit alpha type-3	PSMA3	1517
17.8484	18.5867	18.7528	19.1593	15.8663	18.3882		6	6	6	18.7	45.468	6.65	0.223702	0.591414	18.396	17.8046	-0.591413	Q9HCU5	Q9HCU5	Prolactin regulatory element-binding protein	PREB	5179
22.5195	22.2845	21.3183	21.4772	20.8856	21.9841		7	7	7	31.3	33.879	93.289	0.537656	0.591772	22.0407	21.449	-0.591772	Q9NP79	Q9NP79	Vacuolar protein sorting-associated protein VTA1 homolog	VTA1	5198
21.7511	21.6348	21.2316	20.2814	21.4408	21.1178		9	9	9	40.1	28.134	40.774	0.713171	0.592538	21.5392	20.9466	-0.592537	Q9Y2R9	Q9Y2R9	28S ribosomal protein S7, mitochondrial	MRPS7	5848
25.9802	26.191	26.386	25.9048	25.5504	25.3228	+	33	33	19	77.6	46.153	323.31	1.34671	0.5931	26.1857	25.5926	-0.5931	P60842	P60842	Eukaryotic initiation factor 4A-I	EIF4A1	2226
19.9916	20.1272	16.2765	16.8716	17.9811	19.7623		5	5	5	5.9	136.65	3.0823	0.145358	0.593433	18.7984	18.205	-0.593433	O94885	O94885	SAM and SH3 domain-containing protein 1	SASH1	769
26.5041	26.3874	26.0138	25.9617	25.1669	25.994		28	28	21	58.4	65.308	117.94	0.89914	0.594252	26.3018	25.7075	-0.594252	P30153	P30153	Serine/threonine-protein phosphatase 2A 65 kDa regulatory subunit A alpha isoform	PPP2R1A	1612
20.4308	19.8743	20.4645	19.0383	19.7805	20.1646		6	6	6	19.7	44.596	4.9464	0.712107	0.59542	20.2566	19.6611	-0.595419	Q96DV4	Q96DV4	39S ribosomal protein L38, mitochondrial	MRPL38	4373
18.6773	19.589	18.6775	18.8525	17.6805	18.6196		12	12	12	6.4	307.23	16.34	0.564436	0.59702	18.9812	18.3842	-0.597021	Q6ZS30	Q6ZS30	Neurobeachin-like protein 1	NBEAL1	3507
28.1431	27.7445	27.7435	27.1435	27.158	27.5362	+	56	56	56	73.6	117.85	323.31	1.49572	0.597801	27.877	27.2792	-0.597799	P22314	P22314	Ubiquitin-like modifier-activating enzyme 1	UBA1	1449
18.7515	19.0837	18.4478	16.3748	19.342	18.7714		2	2	2	10.8	25.518	45.902	0.256504	0.598281	18.761	18.1627	-0.59828	Q9UBS3	Q9UBS3	DnaJ homolog subfamily B member 9	DNAJB9	5554
26.7647	27.1119	27.576	26.6725	26.4274	26.557		20	20	20	53.2	29.225	87.686	1.14688	0.598561	27.1509	26.5523	-0.598562	P18124	P18124	60S ribosomal protein L7	RPL7	1368
22.1308	21.7011	21.8187	21.2164	21.1838	21.4541	+	14	14	14	53.3	37.489	25.354	1.75214	0.59877	21.8835	21.2848	-0.59877	Q9UHD1	Q9UHD1	Cysteine and histidine-rich domain-containing protein 1	CHORDC1	5605
18.9905	19.003	18.8627	16.1968	19.2476	19.6154		2	2	2	22	13.839	4.9665	0.214514	0.59878	18.9521	18.3533	-0.59878	P47224	P47224	Guanine nucleotide exchange factor MSS4	RABIF	1887
22.4986	22.5974	22.6524	22.343	21.4355	22.1677		7	7	7	33.2	25.097	23.545	1.00083	0.600685	22.5828	21.9821	-0.600685	P06730;A6NMX2	P06730	Eukaryotic translation initiation factor 4E	EIF4E	1049
22.7339	22.559	22.4281	21.4932	21.8655	22.5591		9	9	9	68.9	23.225	43.658	0.860936	0.601081	22.5737	21.9726	-0.60108	Q99627	Q99627	COP9 signalosome complex subunit 8	COPS8	4636
19.7807	18.5529	18.7573	19.9392	16.0608	19.2869		13	13	9	6	250.79	20.415	0.182095	0.601344	19.0303	18.429	-0.601343	Q9H4A3	Q9H4A3	Serine/threonine-protein kinase WNK1	WNK1	5043
23.9749	23.5992	23.7592	24.3769	20.6148	24.5369		1	1	1	2.2	61.252	2.1083	0.177627	0.601592	23.7778	23.1762	-0.601593	Q8IYT4	Q8IYT4	Katanin p60 ATPase-containing subunit A-like 2	KATNAL2	3796
18.6318	19.0715	19.431	18.541	18.639	18.1438		7	7	7	10.2	93.351	9.3486	1.02552	0.603472	19.0447	18.4413	-0.603474	Q9NXE4	Q9NXE4	Sphingomyelin phosphodiesterase 4	SMPD4	5400
21.0517	19.5923	18.0476	19.8087	21.2613	15.8026		3	3	3	2.8	64.135	2.0271	0.119562	0.60632	19.5639	18.9575	-0.606321	Q5T749	Q5T749	Keratinocyte proline-rich protein	KPRP	3285
25.0648	24.9687	24.5731	24.1793	23.9482	24.6575		32	32	32	49.7	68.047	164.2	1.10923	0.607204	24.8688	24.2616	-0.607204	Q15046	Q15046	Lysine--tRNA ligase	KARS	2934
20.5916	20.2656	20.4877	20.1371	19.3168	20.068		11	11	10	33	68.117	32.624	1.01973	0.607629	20.4483	19.8406	-0.60763	Q8IXI1	Q8IXI1	Mitochondrial Rho GTPase 2	RHOT2	3766
25.3793	25.6529	25.0115	24.2757	25.0016	24.9415		54	54	54	52.7	140.96	323.31	0.956595	0.608329	25.3479	24.7396	-0.608328	Q08211	Q08211	ATP-dependent RNA helicase A	DHX9	2593
20.9053	20.2582	19.9562	20.1287	18.7492	20.4152		8	8	6	24.1	37.874	9.542	0.44715	0.608861	20.3732	19.7644	-0.608862	Q9P2T1	Q9P2T1	GMP reductase 2	GMPR2	5526
25.3698	24.4442	24.4901	23.877	23.8464	24.7523		39	25	23	60.7	68.563	295.02	0.651587	0.609453	24.768	24.1586	-0.609453	P35241	P35241	Radixin	RDX	1701
20.2179	19.5554	18.1294	18.38	18.4565	19.2348		5	5	5	31.7	17.999	7.3064	0.380566	0.610407	19.3009	18.6905	-0.610407	Q9H1K1	Q9H1K1	Iron-sulfur cluster assembly enzyme ISCU, mitochondrial	ISCU	4985
23.0494	22.9117	23.2257	23.0774	21.2131	23.062		6	6	6	27.6	23.705	12.762	0.416053	0.611469	23.0623	22.4508	-0.611469	O00217	O00217	NADH dehydrogenase [ubiquinone] iron-sulfur protein 8, mitochondrial	NDUFS8	234
18.1461	18.284	18.8136	19.0377	15.1325	19.2348		1	1	1	3.3	52.087	2.7937	0.171573	0.612904	18.4146	17.8017	-0.612904	Q96SL1	Q96SL1	Disrupted in renal carcinoma protein 2	DIRC2	4583
19.6206	21.0202	21.1155	20.1373	19.9402	19.8389		5	5	5	47.3	20.697	12.399	0.553135	0.613293	20.5854	19.9722	-0.613293	O60565;Q9H772	O60565	Gremlin-1	GREM1	578
24.7012	24.6738	24.0448	23.3321	23.8746	24.3728		11	11	11	82.6	11.665	118.37	0.764711	0.613419	24.4733	23.8598	-0.613419	P05387	P05387	60S acidic ribosomal protein P2	RPLP2	1029
22.9452	22.8177	23.0783	22.5911	21.5981	22.81		42	42	28	44.7	103.98	174.25	0.740413	0.614007	22.9471	22.3331	-0.614006	Q13620	Q13620	Cullin-4B	CUL4B	2777
18.7168	18.154	18.1119	16.2558	18.2533	18.6306		2	2	2	10.3	22.876	2.3722	0.332167	0.614332	18.3276	17.7132	-0.614332	Q9NXU5	Q9NXU5	ADP-ribosylation factor-like protein 15	ARL15	5409
27.2182	27.4135	27.5708	26.7922	26.3351	27.2316		21	16	13	75.2	28.082	323.31	1.03756	0.614551	27.4008	26.7863	-0.614552	P31946	P31946	14-3-3 protein beta/alpha;14-3-3 protein beta/alpha, N-terminally processed	YWHAB	1657
23.9961	23.9078	24.924	23.837	22.7892	24.3456		14	12	12	59.6	30.85	114.5	0.47813	0.618715	24.276	23.6573	-0.618715	O75828	O75828	Carbonyl reductase [NADPH] 3	CBR3	711
28.6311	28.791	28.6755	28.4056	27.7744	28.0611	+	133	133	133	70.1	273.42	323.31	1.51612	0.618835	28.6992	28.0804	-0.618834	P49327	P49327	Fatty acid synthase;[Acyl-carrier-protein] S-acetyltransferase;[Acyl-carrier-protein] S-malonyltransferase;3-oxoacyl-[acyl-carrier-protein] synthase;3-oxoacyl-[acyl-carrier-protein] reductase;3-hydroxyacyl-[acyl-carrier-protein] dehydratase;Enoyl-[acyl-carrier-protein] reductase;Oleoyl-[acyl-carrier-protein] hydrolase	FASN	1939
18.0518	18.2197	18.5817	18.3243	16.7381	17.9298		5	5	5	20	50.47	23.703	0.546635	0.620282	18.2844	17.6641	-0.620283	P12694	P12694	2-oxoisovalerate dehydrogenase subunit alpha, mitochondrial	BCKDHA	1240
24.4085	24.4102	24.2378	23.6598	23.4574	24.0762	+	21	21	21	62.3	50.227	164.97	1.50453	0.621041	24.3522	23.7311	-0.62104	Q9Y265	Q9Y265	RuvB-like 1	RUVBL1	5808
19.4991	20.3037	19.4949	15.9185	22.2973	19.2186		3	3	3	25.4	15.641	5.342	0.121837	0.621089	19.7659	19.1448	-0.62109	Q96C01	Q96C01	Protein FAM136A	FAM136A	4341
22.7133	22.08	21.8267	21.3001	21.5501	21.9032		5	5	5	26.4	23.934	23.541	0.918423	0.622209	22.2067	21.5845	-0.62221	Q96GC5	Q96GC5	39S ribosomal protein L48, mitochondrial	MRPL48	4427
27.1481	27.2323	27.1564	26.838	26.3944	26.432	+	147	147	147	62.5	292.75	323.31	1.90463	0.624173	27.179	26.5548	-0.624174	Q92616	Q92616	Translational activator GCN1	GCN1L1	4199
22.1473	21.6913	20.954	21.322	20.2852	21.312		23	23	23	38.4	85.95	164.82	0.567483	0.624474	21.5975	20.9731	-0.624474	Q8TCS8	Q8TCS8	Polyribonucleotide nucleotidyltransferase 1, mitochondrial	PNPT1	4042
21.7295	21.9541	21.1325	20.7714	20.1799	21.9914		4	4	4	35.9	15.947	47.773	0.459263	0.624495	21.6054	20.9809	-0.624495	Q6P1L8	Q6P1L8	39S ribosomal protein L14, mitochondrial	MRPL14	3420
24.4158	23.704	23.6751	23.4995	22.8901	23.5311		4	4	4	30.7	22.763	27.664	0.912364	0.624725	23.9316	23.3069	-0.624725	P45877	P45877	Peptidyl-prolyl cis-trans isomerase C	PPIC	1853
23.09	23.2571	22.868	22.4899	21.7599	23.0876		18	18	18	48.3	51.596	62.865	0.714912	0.6259	23.0717	22.4458	-0.6259	P61201	P61201	COP9 signalosome complex subunit 2	COPS2	2251
18.5974	17.9316	18.3192	18.121	15.7359	19.113		2	2	2	14.9	24.486	3.8313	0.242071	0.626148	18.2827	17.6566	-0.626146	Q6ZUX7	Q6ZUX7	Lipoma HMGIC fusion partner-like 2 protein	LHFPL2	3516
25.1097	25.3337	25.6647	24.7715	24.4868	24.9665	+	51	51	29	63.8	104.55	268.7	1.37558	0.62778	25.3694	24.7416	-0.627781	P63010	P63010	AP-2 complex subunit beta	AP2B1	2357
24.3731	24.2024	24.3474	23.5133	23.6644	23.8569	+	4	4	4	42.5	15.33	9.7352	2.29692	0.629449	24.3076	23.6782	-0.629448	P00167	P00167	Cytochrome b5	CYB5A	909
23.7184	24.6192	24.9034	24.4806	22.2149	24.6532		31	31	31	62.1	66.726	323.31	0.296426	0.630786	24.4137	23.7829	-0.630787	Q9Y262	Q9Y262	Eukaryotic translation initiation factor 3 subunit L	EIF3L	5806
23.3294	23.088	22.7265	22.1574	22.3765	22.7076		7	7	7	37.5	26.688	31.348	1.25483	0.634119	23.048	22.4138	-0.634119	Q9UEU0	Q9UEU0	Vesicle transport through interaction with t-SNAREs homolog 1B	VTI1B	5579
20.8435	21.2871	21.448	19.996	20.5877	21.0913		7	7	7	42.6	20.713	12.184	0.805002	0.634543	21.1929	20.5583	-0.634544	Q9BSD7	Q9BSD7	Cancer-related nucleoside-triphosphatase	NTPCR	4728
26.0863	26.5015	26.4597	25.857	25.4291	25.857	+	41	41	41	69.9	60.533	130.28	1.51019	0.634848	26.3492	25.7144	-0.634848	P49368	P49368	T-complex protein 1 subunit gamma	CCT3	1943
18.0918	18.2892	17.9312	18.0675	15.8901	18.4494		2	2	2	4.5	50.566	3.227	0.324488	0.635039	18.104	17.469	-0.63504	Q4G148	Q4G148	Glucoside xylosyltransferase 1	GXYLT1	3152
21.2317	20.5666	20.6926	18.7359	22.512	19.3327		11	11	11	52	35.822	31.445	0.207038	0.636795	20.8303	20.1935	-0.636795	Q8IVM0	Q8IVM0	Coiled-coil domain-containing protein 50	CCDC50	3738
25.7739	25.7241	25.5595	24.9942	24.8316	25.3202	+	43	43	43	42.6	116.04	133.57	1.8078	0.637154	25.6858	25.0487	-0.637154	P06756	P06756	Integrin alpha-V;Integrin alpha-V heavy chain;Integrin alpha-V light chain	ITGAV	1055
21.9805	21.8319	20.2292	19.5981	21.1081	21.4206		21	21	21	28.6	119.41	78.842	0.33094	0.63824	21.3472	20.7089	-0.638239	P46379	P46379	Large proline-rich protein BAG6	BAG6	1868
19.9089	19.1222	19.0837	19.8638	16.146	20.1897		11	11	11	48.5	39.672	75.511	0.183759	0.638429	19.3716	18.7331	-0.638428	Q13190	Q13190	Syntaxin-5	STX5	2700
19.7866	20.5646	20.9741	19.4563	20.3204	19.632		7	7	7	34.3	28.449	10.997	0.662782	0.638915	20.4418	19.8029	-0.638916	Q9NX20	Q9NX20	39S ribosomal protein L16, mitochondrial	MRPL16	5387
21.4566	20.9498	21.2679	21.0509	19.9236	20.7824		10	10	10	11.6	106.16	16.104	0.796427	0.639159	21.2248	20.5856	-0.639158	Q4KMQ2	Q4KMQ2	Anoctamin-6	ANO6	3157
24.2459	23.9832	23.9603	23.5029	22.9545	23.8136		16	16	13	45.1	42.981	99.918	1.12492	0.639457	24.0631	23.4237	-0.639456	P10644	P10644	cAMP-dependent protein kinase type I-alpha regulatory subunit;cAMP-dependent protein kinase type I-alpha regulatory subunit, N-terminally processed	PRKAR1A	1192
19.2557	19.7551	18.8767	20.0037	15.637	20.3263		4	4	4	17.7	21.222	5.4852	0.156276	0.640131	19.2958	18.6557	-0.640131	Q8TBF2	Q8TBF2	Prostamide/prostaglandin F synthase	FAM213B	4029
23.2755	22.5272	23.265	22.7572	21.1535	23.2343		14	14	14	39.3	59.844	91.687	0.401203	0.64088	23.0226	22.3817	-0.640879	Q9UHY1	Q9UHY1	Nuclear receptor-binding protein	NRBP1	5622
20.9905	21.7312	20.651	20.045	20.9957	20.4092		4	4	4	35.9	16.231	63.365	0.690863	0.640924	21.1242	20.4833	-0.640924	Q8WWX9	Q8WWX9	Selenoprotein M	SELM	4146
19.2219	19.0259	18.9344	19.4683	16.1129	19.6773		5	5	5	31	16.386	9.7613	0.215201	0.641214	19.0607	18.4195	-0.641214	Q03393	Q03393	6-pyruvoyl tetrahydrobiopterin synthase	PTS	2530
25.0205	25.0088	25.086	24.4176	24.2026	24.5703	+	100	100	100	34.7	481.89	323.31	2.37587	0.641582	25.0384	24.3968	-0.641582	Q7Z6Z7;A5YM72	Q7Z6Z7	E3 ubiquitin-protein ligase HUWE1	HUWE1	3610
23.8774	23.6665	23.5614	23.316	22.8536	23.011	+	11	11	11	52	26.319	182.8	1.75604	0.641584	23.7018	23.0602	-0.641584	Q13907;Q9BXS1	Q13907	Isopentenyl-diphosphate Delta-isomerase 1	IDI1	2803
24.7621	24.8264	24.867	23.5607	24.2549	24.7138		5	5	5	77.8	9.0564	34.189	0.889093	0.642056	24.8185	24.1765	-0.642056	Q9P1F3	Q9P1F3	Costars family protein ABRACL	ABRACL	5495
23.5499	23.2954	23.1347	23.0843	22.1331	22.8363		16	16	16	37.1	57.579	43.081	0.972109	0.642113	23.3267	22.6846	-0.642113	Q13217	Q13217	DnaJ homolog subfamily C member 3	DNAJC3	2703
20.8477	21.2453	21.4573	22.0949	17.8129	21.7154		11	11	11	33.2	42.966	94.668	0.176649	0.642386	21.1835	20.5411	-0.642387	P54687	P54687	Branched-chain-amino-acid aminotransferase, cytosolic	BCAT1	2137
24.6471	24.5578	24.4192	23.5221	23.6551	24.517		9	9	9	42.2	26.832	51.991	0.944032	0.643342	24.5414	23.898	-0.643343	Q9Y3B8	Q9Y3B8	Oligoribonuclease, mitochondrial	REXO2	5888
21.6386	21.4291	21.4662	20.5849	20.8571	21.1575	+	5	5	5	16.6	44.876	14.267	1.65522	0.644752	21.5113	20.8665	-0.644753	Q96G23	Q96G23	Ceramide synthase 2	CERS2	4421
18.5138	18.9147	20.2105	19.4802	17.6736	18.548		16	16	16	16.1	153.1	35.155	0.369684	0.645733	19.213	18.5673	-0.645733	Q99570	Q99570	Phosphoinositide 3-kinase regulatory subunit 4	PIK3R4	4624
25.6935	25.2064	25.0679	24.4597	24.4485	25.121		39	39	39	40.2	134.55	174.34	1.03854	0.646196	25.3226	24.6764	-0.646196	Q92896	Q92896	Golgi apparatus protein 1	GLG1	4244
24.1918	23.8689	24.2484	22.9448	23.2603	24.165		5	5	5	30.5	12.254	21.114	0.774984	0.646353	24.103	23.4567	-0.646353	Q9Y3U8	Q9Y3U8	60S ribosomal protein L36	RPL36	5919
25.7282	25.6556	25.3187	24.6446	25.149	24.9687	+	51	51	44	68.4	100.07	323.31	1.53653	0.646745	25.5675	24.9208	-0.646746	P35221;REV__Q9P2T0;Q9UI47	P35221	Catenin alpha-1	CTNNA1	1696
17.7967	18.1526	18.5532	18.1095	16.6856	17.767		4	4	4	28	21.097	4.1213	0.601473	0.646788	18.1675	17.5207	-0.646788	Q9H0F7	Q9H0F7	ADP-ribosylation factor-like protein 6	ARL6	4957
20.7156	20.0896	20.5265	19.1906	19.4237	20.7743		7	7	7	41.7	21.639	23.116	0.542678	0.647745	20.4439	19.7962	-0.647745	Q9BUH6	Q9BUH6	Protein PAXX	C9orf142	4776
25.7505	25.9123	26.403	25.3282	25.4948	25.2978	+	14	14	14	49.3	23.577	38.279	1.46407	0.648383	26.022	25.3736	-0.648384	P40429;Q6NVV1	P40429	60S ribosomal protein L13a	RPL13A	1789
25.914	26.0416	26.1955	25.239	25.1802	25.7861	+	31	31	31	80.5	53.139	268.88	1.44013	0.648617	26.0504	25.4017	-0.648617	P52209	P52209	6-phosphogluconate dehydrogenase, decarboxylating	PGD	2073
20.4456	19.8758	20.5619	19.3303	19.4944	20.1111		8	8	8	41.5	34.919	37.965	0.954064	0.64915	20.2944	19.6453	-0.649151	Q9BYD3	Q9BYD3	39S ribosomal protein L4, mitochondrial	MRPL4	4867
25.3783	25.5947	25.8688	24.6501	24.5715	25.6687		15	15	15	64.7	22.876	207.53	0.788343	0.65047	25.6139	24.9634	-0.650471	P46782	P46782	40S ribosomal protein S5;40S ribosomal protein S5, N-terminally processed	RPS5	1877
19.3345	19.3544	19.3748	17.0202	19.6498	19.4422		3	3	3	24.8	18.566	4.4251	0.315206	0.650483	19.3546	18.7041	-0.650482	P60604	P60604	Ubiquitin-conjugating enzyme E2 G2	UBE2G2	2222
22.4002	21.979	21.8789	21.5077	21.881	20.9125		9	9	9	60.6	21.007	51.076	0.941433	0.652323	22.086	21.4337	-0.652323	O75223	O75223	Gamma-glutamylcyclotransferase	GGCT	639
22.0182	21.6386	21.8112	21.5024	20.3569	21.6486		7	7	7	25.8	35.864	14.96	0.705022	0.653346	21.8227	21.1693	-0.653345	Q9NT62	Q9NT62	Ubiquitin-like-conjugating enzyme ATG3	ATG3	5303
24.3152	24.6182	24.7382	24.3496	23.6755	23.6858		19	19	19	54.7	51.109	119.85	1.19958	0.653545	24.5572	23.9037	-0.653545	P41091;Q2VIR3	P41091;Q2VIR3	Eukaryotic translation initiation factor 2 subunit 3;Putative eukaryotic translation initiation factor 2 subunit 3-like protein	EIF2S3;EIF2S3L	1800
17.3819	17.9378	17.946	16.8103	16.8752	17.6185		7	5	5	10	98.081	12.518	0.958329	0.65395	17.7553	17.1013	-0.653952	Q9Y487	Q9Y487	V-type proton ATPase 116 kDa subunit a isoform 2	ATP6V0A2	5928
21.2139	21.7051	21.7508	21.1846	19.355	22.167		20	20	20	22.5	134.63	64.039	0.318532	0.654448	21.5566	20.9022	-0.654448	Q9P260	Q9P260	LisH domain and HEAT repeat-containing protein KIAA1468	KIAA1468	5502
21.4122	21.408	21.5536	20.9456	21.1807	20.2826		12	12	12	52.5	24.34	38.457	1.12787	0.654962	21.4579	20.803	-0.654963	Q9Y296	Q9Y296	Trafficking protein particle complex subunit 4	TRAPPC4	5819
26.9808	26.9972	26.5152	25.8115	26.1521	26.5633		22	22	13	88.3	16.832	181.59	1.14718	0.655467	26.8311	26.1756	-0.655466	P63241;Q6IS14	P63241;Q6IS14	Eukaryotic translation initiation factor 5A-1;Eukaryotic translation initiation factor 5A-1-like	EIF5A;EIF5AL1	2371
20.8094	22.4072	22.5982	22.9793	18.9863	21.8804		27	27	27	36.8	111.54	119.67	0.190509	0.656296	21.9383	21.282	-0.656296	Q92974	Q92974	Rho guanine nucleotide exchange factor 2	ARHGEF2	4254
20.6356	19.4501	19.7159	17.4976	21.0875	19.2359		5	5	5	68.4	10.834	41.035	0.236789	0.660235	19.9339	19.2736	-0.660234	Q9Y333	Q9Y333	U6 snRNA-associated Sm-like protein LSm2	LSM2	5873
20.9659	21.0987	21.3575	20.8739	20.1954	20.37	+	4	4	4	18.3	25.498	6.4769	1.32426	0.660961	21.1407	20.4798	-0.660961	Q6PI78	Q6PI78	Transmembrane protein 65	TMEM65	3444
26.0922	25.5542	26.0758	25.6936	24.5224	25.5226		16	16	14	68.2	30.375	250.37	0.748295	0.661191	25.9074	25.2462	-0.661192	P16152	P16152	Carbonyl reductase [NADPH] 1	CBR1	1317
20.8415	20.9558	21.022	20.6523	19.2149	20.9623		14	14	13	55.3	40.925	31.584	0.541598	0.663244	20.9398	20.2765	-0.663244	O60256	O60256	Phosphoribosyl pyrophosphate synthase-associated protein 2	PRPSAP2	547
25.3037	24.7133	25.2952	24.8349	24.4118	24.0654		37	33	20	71.3	70.051	226.85	1.05801	0.666719	25.1041	24.4374	-0.666719	P0DMV9;P0DMV8	P0DMV9;P0DMV8	Heat shock 70 kDa protein 1B;Heat shock 70 kDa protein 1A	HSPA1B;HSPA1A	1172
21.7948	22.1349	21.1602	20.7255	20.6213	21.7394		15	15	15	33.3	65.92	116.39	0.662341	0.66787	21.6966	21.0287	-0.667871	Q96CV9	Q96CV9	Optineurin	OPTN	4358
27.3064	26.7061	26.8574	25.8994	26.5326	26.4342		15	15	15	52.6	17.695	95.934	1.17691	0.667906	26.9567	26.2888	-0.667906	P62750	P62750	60S ribosomal protein L23a	RPL23A	2326
22.1717	22.2165	22.6397	22.6063	20.2564	22.1603		14	14	14	45.6	52.623	56.298	0.381839	0.668322	22.3426	21.6743	-0.668322	Q96CS3	Q96CS3	FAS-associated factor 2	FAF2	4356
21.5194	21.3985	21.8915	20.9874	19.9542	21.8602		27	27	27	37.9	112.29	49.344	0.51447	0.669208	21.6031	20.9339	-0.669209	Q14CX7	Q14CX7	N-alpha-acetyltransferase 25, NatB auxiliary subunit	NAA25	2915
27.9328	28.5024	28.2053	27.2601	27.6227	27.7494	+	33	33	17	74.5	50.14	112.4	1.41466	0.669413	28.2135	27.5441	-0.669413	P68104;Q5VTE0	P68104;Q5VTE0	Elongation factor 1-alpha 1;Putative elongation factor 1-alpha-like 3	EEF1A1;EEF1A1P5	2385
21.5969	21.0192	21.4909	21.2163	20.6957	20.1841		7	7	7	48.2	22.774	25.334	0.901522	0.670312	21.369	20.6987	-0.670313	Q9Y6A4	Q9Y6A4	Cilia- and flagella-associated protein 20	CFAP20	6030
24.5519	25.0752	25.2232	24.7437	24.1155	23.973		36	36	36	49.6	98.398	196.95	1.01098	0.672721	24.9501	24.2774	-0.672722	P21399;O00408	P21399	Cytoplasmic aconitate hydratase	ACO1	1430
23.3836	23.4539	22.795	22.0352	22.6146	22.9634		9	9	9	42.3	26.076	35.457	0.919495	0.673111	23.2108	22.5377	-0.673111	Q14696	Q14696	LDLR chaperone MESD	MESDC2	2886
22.7462	22.7819	22.3848	22.1755	21.5893	22.1265	+	15	15	15	45.2	55.536	39.777	1.38735	0.673863	22.6376	21.9638	-0.673864	Q13098	Q13098	COP9 signalosome complex subunit 1	GPS1	2683
21.1335	22.7711	23.2254	20.956	22.3198	21.832		8	8	8	31.2	44.002	30.551	0.377097	0.674091	22.3767	21.7026	-0.674091	P07093	P07093	Glia-derived nexin	SERPINE2	1059
21.3968	21.6368	20.9797	20.6365	20.7172	20.6337	+	3	3	2	11.4	37.251	7.029	1.59703	0.675316	21.3378	20.6625	-0.675316	P48059	P48059	LIM and senescent cell antigen-like-containing domain protein 1	LIMS1	1900
22.1137	22.1325	21.9288	22.5101	20.6199	21.0166		7	7	7	28.1	29.537	5.9969	0.511669	0.676144	22.0583	21.3822	-0.676144	Q9BTZ2;P0CG22;Q6PKH6	Q9BTZ2	Dehydrogenase/reductase SDR family member 4	DHRS4	4766
21.0295	21.0196	20.0521	20.2382	18.2696	21.5632		6	6	6	17.3	43.327	17.97	0.267919	0.67676	20.7004	20.0236	-0.67676	Q15035	Q15035	Translocating chain-associated membrane protein 2	TRAM2	2929
22.8099	22.57	22.5872	22.6594	20.9552	22.3192		25	14	13	36.8	70.782	57.135	0.572936	0.677795	22.6557	21.9779	-0.677795	Q13310;P0CB38	Q13310	Polyadenylate-binding protein 4	PABPC4	2718
17.8215	16.2347	17.19	16.4811	15.4225	17.3084		2	2	2	1.4	181.65	1.9061	0.401862	0.678066	17.0821	16.404	-0.678066	Q8NFA0	Q8NFA0	Ubiquitin carboxyl-terminal hydrolase 32	USP32	3979
22.7176	22.7728	22.7726	22.3628	21.0446	22.8197		21	21	21	42.6	72.911	115.86	0.566237	0.67863	22.7543	22.0757	-0.678629	O00116	O00116	Alkyldihydroxyacetonephosphate synthase, peroxisomal	AGPS	218
18.6922	18.301	20.2347	20.54	16.1476	18.5037		6	6	6	20.4	35.419	8.2919	0.185075	0.678874	19.076	18.3971	-0.678875	Q9Y2S2	Q9Y2S2	Lambda-crystallin homolog	CRYL1	5849
18.5085	20.1786	20.3612	20.2862	16.4707	20.2532		15	15	15	13.5	184.28	16.871	0.185667	0.679431	19.6828	19.0034	-0.67943	Q5K651	Q5K651	Sterile alpha motif domain-containing protein 9	SAMD9	3241
21.4638	21.306	20.9316	20.2438	20.0634	21.3508		33	33	29	40.8	128.08	105.15	0.720704	0.681115	21.2338	20.5527	-0.681116	Q8IUD2	Q8IUD2	ELKS/Rab6-interacting/CAST family member 1	ERC1	3720
25.279	25.3359	25.1807	24.452	25.0792	24.2165		4	4	4	37.8	13.714	10.99	1.22674	0.68266	25.2652	24.5826	-0.682659	P61769	P61769	Beta-2-microglobulin;Beta-2-microglobulin form pI 5.3	B2M	2274
20.107	20.3277	21.4227	20.9493	19.4346	19.4247		4	4	4	36.7	18.61	6.9759	0.452879	0.682959	20.6191	19.9362	-0.682959	Q99643	Q99643	Succinate dehydrogenase cytochrome b560 subunit, mitochondrial	SDHC	4638
21.2007	21.7568	21.639	20.6749	20.5674	21.2996		21	21	18	23	126.69	70.281	1.13368	0.68492	21.5322	20.8473	-0.684921	O94851	O94851	Protein-methionine sulfoxide oxidase MICAL2	MICAL2	764
21.8254	21.7485	21.7468	21.9733	20.6968	20.5878		11	9	8	34.5	42.766	65.769	0.70411	0.687563	21.7736	21.086	-0.687563	P50452	P50452	Serpin B8	SERPINB8	2001
20.7833	20.5192	20.358	20.8924	17.341	21.3627		42	2	2	49.6	134.32	21.028	0.208899	0.688162	20.5535	19.8654	-0.688162	Q15155	Q15155	Nodal modulator 1	NOMO1	2955
19.878	19.2651	19.2475	18.4185	18.7648	19.1407		5	5	5	15.1	67.026	14.81	1.10159	0.688875	19.4635	18.7747	-0.688875	P03915	P03915	NADH-ubiquinone oxidoreductase chain 5	MT-ND5	975
20.6664	21.7054	22.3071	22.3429	19.1925	21.0752		33	33	33	13.5	319.1	38.083	0.266736	0.689405	21.5596	20.8702	-0.689405	P50851;Q8NFP9	P50851	Lipopolysaccharide-responsive and beige-like anchor protein	LRBA	2017
27.1812	26.6895	26.3366	25.2803	26.2695	26.5792		31	31	31	35.2	76.613	323.31	0.681774	0.692769	26.7358	26.043	-0.692768	P19338	P19338	Nucleolin	NCL	1385
23.0779	23.912	24.1554	23.6641	23.1688	22.2339		19	19	19	38.5	60.67	109.77	0.581382	0.692811	23.7151	23.0223	-0.692812	P10155	P10155	60 kDa SS-A/Ro ribonucleoprotein	TROVE2	1180
25.0105	25.1386	25.2305	24.4859	24.0637	24.7466	+	46	46	46	55.8	123.38	323.31	1.5334	0.69446	25.1265	24.432	-0.69446	O14980	O14980	Exportin-1	XPO1	364
22.094	21.5434	21.3102	20.4542	21.2852	21.124		11	11	11	44.8	47.151	28.016	0.943255	0.694761	21.6492	20.9545	-0.694761	Q8NBX0	Q8NBX0	Saccharopine dehydrogenase-like oxidoreductase	SCCPDH	3935
23.5808	23.4344	23.2273	23.1495	21.5746	23.434		19	19	19	39.1	74.68	31.606	0.519583	0.694787	23.4142	22.7194	-0.694786	Q15582	Q15582	Transforming growth factor-beta-induced protein ig-h3	TGFBI	3003
24.3241	23.613	23.3173	22.0848	23.7499	23.3342		4	4	4	65.9	5.0256	9.7237	0.52457	0.695189	23.7515	23.0563	-0.69519	P63313;CON__P21752	P63313	Thymosin beta-10	TMSB10	2377
18.1795	17.983	18.0205	15.3928	18.7376	17.9658		1	1	1	7.2	17.469	2.1992	0.275717	0.695598	18.061	17.3654	-0.695599	Q9H8M9	Q9H8M9	Protein eva-1 homolog A	EVA1A	5103
23.4495	23.4574	23.438	22.5613	22.6927	23.0039	+	12	12	12	42.8	38.792	36.363	2.21448	0.695634	23.4483	22.7526	-0.695635	O43681	O43681	ATPase ASNA1	ASNA1	499
22.266	20.2017	21.3166	19.0509	20.7657	21.8802		7	7	7	35.9	24.49	13.651	0.274742	0.695805	21.2614	20.5656	-0.695807	Q9NQ50	Q9NQ50	39S ribosomal protein L40, mitochondrial	MRPL40	5223
22.9167	23.2734	23.4948	23.4641	21.5267	22.6067		19	19	19	59.8	48.586	54.371	0.522514	0.695808	23.2283	22.5325	-0.695808	Q9BXS5;Q9Y6Q5	Q9BXS5	AP-1 complex subunit mu-1	AP1M1	4850
22.7237	22.7404	22.5074	23.5873	20.6676	21.6253		27	27	25	52.5	69.72	83.514	0.333191	0.6971	22.6572	21.9601	-0.6971	P51114	P51114	Fragile X mental retardation syndrome-related protein 1	FXR1	2026
23.4029	23.734	23.4353	22.946	22.7877	22.7466	+	5	5	5	45	18.048	8.5636	2.33827	0.697259	23.5241	22.8268	-0.69726	Q9NWV4	Q9NWV4	UPF0587 protein C1orf123	C1orf123	5376
23.7823	23.8832	23.511	22.9232	22.571	23.5901		32	32	32	60.2	68.997	128.1	1.02697	0.697351	23.7255	23.0281	-0.697351	Q9UH65	Q9UH65	Switch-associated protein 70	SWAP70	5598
24.7741	24.4847	24.4777	23.8629	21.9427	25.8346		14	14	14	58.3	32.818	85.574	0.24484	0.698768	24.5788	23.8801	-0.698769	P09601	P09601	Heme oxygenase 1	HMOX1	1147
18.9397	19.2981	20.5187	20.6197	19.4419	16.5937		15	15	15	7.9	278.86	15.329	0.210951	0.700384	19.5855	18.8851	-0.700384	Q96JI7	Q96JI7	Spatacsin	SPG11	4482
22.3531	22.0711	21.7806	20.9954	21.5664	21.5349	+	3	3	3	28.6	11.402	4.817	1.32468	0.702669	22.0682	21.3656	-0.702669	O43676	O43676	NADH dehydrogenase [ubiquinone] 1 beta subcomplex subunit 3	NDUFB3	497
23.6134	23.7973	23.3602	23.0119	22.1836	23.4672		21	21	21	53.3	50.097	91.186	0.820888	0.702738	23.5903	22.8876	-0.70274	P30520;Q8N142	P30520	Adenylosuccinate synthetase isozyme 2	ADSS	1625
22.5639	22.9739	23.0879	22.482	21.7558	22.2765		19	19	19	46.9	51.419	35.88	1.23179	0.703814	22.8752	22.1714	-0.703814	Q13418	Q13418	Integrin-linked protein kinase	ILK	2732
19.298	18.8659	19.8146	20.3714	15.4467	20.0481		4	1	1	8.3	49.908	6.5269	0.164214	0.704096	19.3261	18.622	-0.704096	A6NHL2	A6NHL2	Tubulin alpha chain-like 3	TUBAL3	30
22.9184	22.5039	22.9843	22.6925	21.4649	22.1254		5	5	5	28.7	28.932	11.657	0.853831	0.707951	22.8022	22.0943	-0.707951	Q9UHY7	Q9UHY7	Enolase-phosphatase E1	ENOPH1	5623
21.2384	21.9048	21.2125	18.9714	21.2238	22.0364		5	5	5	18.8	37.458	32.405	0.30531	0.708016	21.4519	20.7438	-0.708017	Q96JY6	Q96JY6	PDZ and LIM domain protein 2	PDLIM2	4488
21.8192	21.7834	21.8718	21.3392	20.6065	21.4042		21	21	21	41.9	72.683	51.246	1.29154	0.708172	21.8248	21.1166	-0.708172	O14744	O14744	Protein arginine N-methyltransferase 5;Protein arginine N-methyltransferase 5, N-terminally processed	PRMT5	331
22.0048	21.9336	21.6028	22.1943	19.0055	22.2169		33	30	30	24	176.65	50.042	0.263095	0.708182	21.8471	21.1389	-0.708181	O43432	O43432	Eukaryotic translation initiation factor 4 gamma 3	EIF4G3	472
23.1137	23.3257	23.1756	22.6993	22.6115	22.1791	+	29	29	29	48.4	69.81	89.127	1.82923	0.708346	23.205	22.4966	-0.708347	P08240	P08240	Signal recognition particle receptor subunit alpha	SRPR	1104
23.9065	23.5433	23.5723	23.033	22.5421	23.3126	+	9	9	9	51.7	20.776	29.688	1.31415	0.711477	23.674	22.9626	-0.711477	O96000	O96000	NADH dehydrogenase [ubiquinone] 1 beta subcomplex subunit 10	NDUFB10	900
22.9049	23.1685	23.3914	22.7549	22.4708	22.1017	+	23	21	21	34	85.182	88.871	1.40874	0.712491	23.1549	22.4424	-0.71249	P08237	P08237	ATP-dependent 6-phosphofructokinase, muscle type	PFKM	1102
26.2661	26.4251	26.5449	26.102	25.7175	25.2783	+	37	37	34	54.5	85.595	323.31	1.32765	0.712788	26.412	25.6992	-0.712788	Q01813	Q01813	ATP-dependent 6-phosphofructokinase, platelet type	PFKP	2499
23.7296	23.7368	23.048	22.6738	22.6065	23.0945		19	19	7	67	37.512	128.57	1.2196	0.713185	23.5048	22.7916	-0.713186	P62136	P62136	Serine/threonine-protein phosphatase PP1-alpha catalytic subunit	PPP1CA	2289
22.1046	22.4955	22.572	21.6897	21.2729	22.0689		25	25	21	43.9	83.735	41.957	1.23374	0.713536	22.3907	21.6772	-0.713537	P51812;Q15418;Q15349;Q96GX5;Q9Y2H9;O15021	P51812	Ribosomal protein S6 kinase alpha-3	RPS6KA3	2064
22.7965	22.8894	23.0085	22.5372	21.8659	22.1496	+	60	60	54	50.5	160.9	323.31	1.60352	0.713881	22.8981	22.1843	-0.713882	O75116	O75116	Rho-associated protein kinase 2	ROCK2	621
18.2336	19.6638	18.0411	15.5638	18.5162	19.7144		23	23	19	27.5	124.26	64.048	0.207012	0.714733	18.6462	17.9315	-0.714733	Q7Z6B7	Q7Z6B7	SLIT-ROBO Rho GTPase-activating protein 1	SRGAP1	3606
22.3997	22.0489	22.1295	21.9917	20.676	21.7658		13	13	13	36.6	50.925	133.63	0.785639	0.714856	22.1927	21.4778	-0.714855	O75312	O75312	Zinc finger protein ZPR1	ZPR1	644
21.1311	21.4011	20.635	20.1255	19.9569	20.9332		12	12	12	26.1	70.834	19.77	0.889981	0.717226	21.0557	20.3385	-0.717226	Q9Y5P4	Q9Y5P4	Collagen type IV alpha-3-binding protein	COL4A3BP	5989
25.9481	25.7156	25.9745	25.2055	24.7169	25.5581	+	20	20	20	75.3	41.487	272.27	1.30886	0.719222	25.8794	25.1602	-0.719223	Q15019	Q15019	Septin-2	2020-09-02	2923
25.5164	25.3479	25.5039	24.3268	24.5773	25.3033		9	9	9	67.5	17.861	44.462	1.1375	0.720297	25.4561	24.7358	-0.720297	P68036	P68036	Ubiquitin-conjugating enzyme E2 L3	UBE2L3	2384
21.6859	22.5494	21.6719	21.6826	22.6988	19.3623		6	6	6	18.5	37.393	8.5801	0.282246	0.721135	21.969	21.2479	-0.721134	P09668	P09668	Pro-cathepsin H;Cathepsin H mini chain;Cathepsin H;Cathepsin H heavy chain;Cathepsin H light chain	CTSH	1152
[truncated: 1,414 more rows]

## Sheet: Filtered_Sig_Diff
ABCB1	8.14143
PLAT	7.99978
CKB	5.84851
GLRX	5.68756
IL1B	5.23662
PDE5A	4.72644
SLC17A5	4.45184
ATP8B1	4.43311
SERPINB2	4.18318
PCBD1	3.79016
KIF14	3.69801
ARSB	3.68329
TGM2	3.50127
EPDR1	3.48472
ATP5I	3.27592
WFS1	3.27169
CRYAB	3.09776
EPPK1	3.07854
FUCA2	2.95425
ATP6V0A1	2.93807
SELT	2.90579
ATP5L	2.80992
SYNGR2	2.8096
SLC2A6	2.75398
MSGN1	2.66547
SIAE	2.66266
PVR	2.5891
MGARP	2.51423
TRPV2	2.46084
AK4	2.42987
KDELR3	2.39889
ENDOD1	2.34978
SEC61G	2.3234
REEP6	2.28484
TUBA4A	2.21371
THY1	2.2048
TP53I11	2.16796
CYB5R1	2.12919
UCHL1	2.08706
PREPL	2.07992
LACC1	2.07817
TUBB2A	2.06977
FITM2	2.04167
VKORC1L1	2.0347
MBOAT7	1.98636
PLOD2	1.97254
TIMP3	1.9714
ATP6AP1	1.90079
GFM2	1.89502
DDX58	1.88827
DHCR7	1.87997
PRNP	1.87028
ARMCX3	1.86979
VKORC1	1.84813
EHHADH	1.78431
ATP6V0D2	1.77795
YIPF6	1.73345
ABCD3	1.71778
SYNGR1	1.69937
APOL2	1.68475
CTSZ	1.68048
SLC33A1	1.64343
LAMTOR3	1.64337
PTDSS1	1.62201
STX12	1.6171
HRSP12	1.61589
SLC44A2	1.61204
PDIA5	1.60587
ISG15	1.60162
DNAJB4	1.59556
POFUT2	1.58849
AGTRAP	1.57619
PXDN	1.56495
TSPO	1.55819
GPR89B;GPR89A	1.55211
SGSH	1.5404
GLB1	1.50282
LSM4	1.49922
ERGIC1	1.48313
ASAH1	1.47605
ETFA	1.45505
RAC2	1.44991
PTRH2	1.44733
AK3	1.43425
DPP4	1.42832
NIPSNAP3A	1.42116
DPP7	1.41625
GALNT5	1.41381
CPQ	1.39818
MOGS	1.36582
LAMTOR4	1.36463
COTL1	1.35237
HEXB	1.33316
SERPINE1	1.3272
SLC39A7	1.32142
RALA	1.31395
NOMO2;NOMO3	1.31077
ATP9A	1.30819
PTPN1	1.30486
ACAA1	1.2967
REEP5	1.29609
TCIRG1	1.29243
ARF4	1.28898
LAMTOR2	1.26504
PDLIM4	1.255
HIBCH	1.25297
RRAS2	1.24592
PNPLA6	1.24094
MAN2A1	1.23994
LAMTOR1	1.20886
ALDH1L2	1.1969
GAA	1.19666
GYS1	1.18822
PLA2G15	1.18163
SEC22B	1.18086
PON2	1.17929
LACTB	1.16586
RER1	1.15862
TMBIM1	1.15133
ATP6V0D1	1.14821
SOD2	1.14267
AGL	1.13859
ACTN1	1.13309
ARL8A	1.13123
LNPEP	1.13005
GGH	1.12907
SURF4	1.12831
ALDH1L1	1.12062
ARL6IP5	1.1167
PTTG1IP	1.1116
RCN1	1.09919
FLNC	1.08904
CD9	1.08732
SLC12A4	1.08454
SDC4	1.07145
PRAF2	1.06844
CTBS	1.06569
RTN4	1.0634
AGA	1.06206
PGRMC2	1.03788
TUBB3	1.02624
NCLN	1.02519
OPA1	1.01826
NUDT4	1.01743
ATP2B1	1.00985
PGRMC1	1.00911
MT-CO2	-1.00462
SF3B3	-1.00533
DGKA	-1.00606
EIF4B	-1.02896
DENR	-1.03566
FERMT2	-1.03743
RPL27	-1.04232
SF3B1	-1.04573
SNAP23	-1.04809
UBQLN1	-1.04917
NAA50	-1.05102
LANCL1	-1.05416
ZC3H7B	-1.05757
SRP19	-1.06527
COPS3	-1.06779
DDX39B	-1.06932
IRGQ	-1.07059
EIF4G2	-1.07152
HNRNPA1;HNRNPA1L2	-1.07263
EIF2S2	-1.08989
NAP1L4	-1.10579
EPHA2	-1.11064
VPS25	-1.12387
SH3KBP1	-1.12426
TLN1	-1.12883
RPS26	-1.13035
TPM3	-1.13258
UBR1	-1.13308
FH	-1.13661
SOAT1	-1.13855
ALDH7A1	-1.14893
CNBP	-1.15406
NUDC	-1.15895
OGFR	-1.16239
DTYMK	-1.16996
PA2G4	-1.17268
NUP43	-1.18661
NACA	-1.1918
LGALS3	-1.19745
SLC38A2	-1.20283
HNRNPA0	-1.20346
BLMH	-1.20464
COX5A	-1.20569
ARHGEF40	-1.21014
GOLGA3	-1.21017
COX5B	-1.21021
VAPA	-1.21428
ACAP2	-1.21927
COPS6	-1.2241
RPL30	-1.23851
ESYT1	-1.24414
GRIPAP1	-1.24547
GPX1	-1.25221
PRKDC	-1.26083
LRSAM1	-1.26717
UBE2O	-1.27598
DDX6	-1.27728
MXRA8	-1.29388
CSNK1A1	-1.29667
CHD1L	-1.29812
PHF6	-1.31847
PCBP1	-1.32665
FKBP3	-1.32827
UBXN4	-1.33631
CHID1	-1.33827
G3BP1	-1.3419
CPNE1	-1.34384
UGDH	-1.35988
NRAS	-1.36976
NUCB1	-1.37079
PKN1	-1.37171
NAGLU	-1.37184
PTBP1	-1.37242
NRD1	-1.39071
ENG	-1.3976
DDAH2	-1.40552
DDB1	-1.40598
NDUFB9	-1.42041
EFTUD2	-1.4209
EIF2B5	-1.42262
SNX12	-1.42723
ARF5	-1.43591
BZW1	-1.4368
PPIL3	-1.44212
KCTD12	-1.44301
ALDOC	-1.44416
MAT2A	-1.44695
NUP160	-1.4483
SEPHS1	-1.45059
IDE	-1.45508
SRSF2	-1.45526
EIF4A3	-1.47013
ADD1	-1.47057
CKAP5	-1.48268
PCBP2	-1.4836
PAFAH1B3	-1.49175
GSR	-1.49377
NUDT16	-1.49906
LSM8	-1.50685
HNRNPM	-1.50803
HSPB11	-1.52968
RPL37A	-1.53977
HNRNPD	-1.54151
SNRPD3	-1.54253
MRTO4	-1.55641
XRCC6	-1.562
DOCK7	-1.56636
TPR	-1.5756
SRSF1	-1.57759
ST13;ST13P5;ST13P4	-1.58543
NUDT21	-1.58784
RAD23B	-1.59142
ADD3	-1.6107
DR1	-1.61394
SARNP	-1.61533
NUP205	-1.61954
NUP88	-1.62064
PLD3	-1.62231
CNRIP1	-1.63322
MANBA	-1.64242
DHX15	-1.64355
FYCO1	-1.65548
PPAP2B	-1.66064
MFF	-1.66129
SEH1L	-1.66236
PSME1	-1.67077
SNRNP200	-1.67391
PRPF8	-1.67986
PBDC1	-1.70138
TKT	-1.70168
STIP1	-1.70276
SNRPD2	-1.70899
PLXNA1	-1.72396
NMT1	-1.72588
SH3GLB2	-1.73345
SLK	-1.74211
FAM50A	-1.7456
HNRNPK	-1.75031
SNRPA	-1.75654
SET;SETSIP	-1.76176
XRCC5	-1.76641
KHSRP	-1.77451
TAB1	-1.77747
SNRPA1	-1.78426
PDCD5	-1.78967
DPY30	-1.80111
DOPEY2	-1.80121
POLR1A	-1.80306
SNRPD1	-1.82236
SH2D4A	-1.84155
RELA	-1.84162
SRSF3	-1.85727
TARDBP	-1.86336
TNKS1BP1	-1.87003
NDUFA11	-1.88857
SNRPN;SNRPB	-1.89671
DDX17	-1.90917
HYPK	-1.90994
SMC1A	-1.92569
CDH2	-1.94027
GAPVD1	-1.9451
NUDT1	-1.94787
ALDH6A1	-1.95749
TMSB4X	-1.96012
SRP54	-1.96711
SSB	-1.97069
RBM14	-1.97182
PAICS	-1.98158
AKAP8	-1.98825
TRIM28	-1.99929
AHNAK2	-2.01995
CAPG	-2.02756
GALM	-2.02994
SRP14	-2.03667
HP1BP3	-2.04309
RPS19	-2.06048
AFAP1	-2.06602
HECTD1	-2.06634
RPS25	-2.07167
CLIP2	-2.0793
HNRNPH1	-2.08041
APEX1	-2.08787
PPID	-2.08788
CACYBP	-2.09096
COL6A3	-2.09128
USP39	-2.09512
PPP5C	-2.11061
ADAR	-2.12004
KHDRBS1	-2.12893
SRSF9	-2.13051
ADAM10	-2.13259
DHX16	-2.13889
HNRNPU	-2.14814
ZFYVE1	-2.14827
LAMA4	-2.15176
RBM3	-2.15407
RPS6KA4	-2.15594
EXOSC4	-2.15627
USP24	-2.18344
ZC3HAV1	-2.18399
CRIP2	-2.1863
NEMF	-2.19606
CDV3	-2.20994
IMPDH2	-2.222
EWSR1	-2.22245
SSRP1	-2.2265
PGGT1B	-2.23128
PTX3	-2.23686
RBPMS	-2.23943
RNF181	-2.26585
MRPS2	-2.27306
G6PD	-2.27321
IFI35	-2.27475
UCK2	-2.28175
RANBP1	-2.28882
HNRNPUL1	-2.29805
OSBPL9	-2.30358
HEATR5B	-2.30712
DYNC2H1	-2.31186
YTHDF2	-2.31699
CSTF1	-2.31956
CPSF1	-2.32085
TMOD3	-2.32376
TPM4	-2.33846
FKBP7	-2.35776
HEG1	-2.36947
RBM25	-2.37372
CNOT1	-2.37637
FUBP1	-2.38358
SNX9	-2.39623
DOCK6	-2.39966
LMNA	-2.40136
FUT8	-2.40403
SRSF7	-2.41005
SYNE1	-2.41197
MCM5	-2.41494
GFPT2	-2.41502
PRPF31	-2.42083
PPP4C	-2.44537
NQO1	-2.44906
EXOSC1	-2.45979
PKN2	-2.46241
ARMC8	-2.47203
FKBP8	-2.49215
ZNF207	-2.4923
CPSF3	-2.49981
TMEM41B	-2.51655
HDGF	-2.52407
FTO	-2.55981
COL1A2	-2.56633
ANP32B	-2.56693
FOXK1	-2.5692
NUP214	-2.58897
YBX1	-2.60065
IPO9	-2.60598
MATR3	-2.61299
UBTF	-2.62969
PFAS	-2.64029
PDS5A	-2.70449
NHLRC2	-2.7163
COL6A2	-2.71978
L3HYPDH	-2.72141
CTBP1	-2.73109
CARHSP1	-2.75117
DDX42	-2.7577
OGT	-2.76416
NUCB2	-2.76539
ACAT2	-2.78979
SRSF11	-2.82258
TNS1	-2.82678
TNFAIP8	-2.83057
CPD	-2.83267
ARHGEF10	-2.84092
RTF1	-2.84657
SHC1	-2.87397
SBF1	-2.88519
STK24	-2.88894
KDM1A	-2.89704
MAT2B	-2.90384
PARP9	-2.91953
ANTXR1	-2.91957
NR3C1	-2.97065
HDAC2	-2.97722
LARP4B	-2.98382
PAPSS1	-2.98428
RBBP4	-2.98895
SH3D19	-3.00396
MTCL1	-3.01443
LXN	-3.01504
THRAP3	-3.02434
CBX5	-3.02976
PARP14	-3.05236
POLR2A	-3.06528
IAH1	-3.09982
PCNA	-3.10967
CCAR2	-3.1197
LBR	-3.12281
XRN1	-3.13689
TXLNA	-3.15315
2020-09-10	-3.20103
VASN	-3.21383
NUP155	-3.22082
LUC7L3	-3.22429
IFIT3	-3.2307
STRN4	-3.24257
SMEK1	-3.24778
ACTL6A	-3.25669
PDGFRA	-3.25694
COL5A1	-3.26065
EPS8	-3.26424
TIAL1	-3.2678
RB1CC1	-3.29595
NCBP1	-3.30522
SRSF10	-3.3239
RANBP3	-3.33037
SUPT16H	-3.33108
MLLT4	-3.35946
PPM1G	-3.36092
CCDC88A	-3.3648
RBBP7	-3.37158
ARHGEF1	-3.37653
CYR61	-3.38034
TRIP13	-3.39165
DNAJC7	-3.39654
AK5	-3.40823
IFI16	-3.44931
LRRC16A	-3.46566
SNRNP70	-3.46944
SF3A3	-3.48613
GTF2I	-3.4912
ANAPC1	-3.53299
TMPO	-3.53506
METAP1	-3.5435
PABPN1	-3.56861
PCNP	-3.57944
NUP107	-3.58846
PAPOLA	-3.63191
PHGDH	-3.63481
GTPBP1	-3.6993
LAMB2	-3.70581
CHD4	-3.71501
DDX46	-3.71966
MTA2	-3.72049
TACO1	-3.7352
GMPS	-3.74564
U2SURP	-3.77144
TSR1	-3.78651
HDGFRP2	-3.78937
RILPL1	-3.79588
ARHGDIB	-3.79746
PSMG2	-3.79839
SKIV2L2	-3.83047
IKBKG	-3.86111
THBS2	-3.87018
TRA2B	-3.87244
DIS3	-3.87944
SRRT	-3.89159
ALDH3A2	-3.9363
SRSF6	-3.96187
KDELC2	-3.97127
ARFGAP2	-3.97223
CDC5L	-3.9732
CHMP4B	-3.98179
UBA7	-3.99474
AIP	-4.00199
NMI	-4.00453
TNS3	-4.0271
TBL1XR1	-4.0346
CCAR1	-4.07867
EGFR	-4.1504
PARP1	-4.21149
SDPR	-4.22219
EDC4	-4.2222
NUP98	-4.22685
RBM39	-4.25889
SH3GL1	-4.26669
SART3	-4.27205
COL18A1	-4.29793
C12orf10	-4.31377
NCAPD2	-4.32512
CTBP2	-4.34596
COL1A1	-4.39095
COL5A2	-4.42213
DUT	-4.42691
RPA1	-4.45311
PTMA	-4.65746
PLCB3	-4.66414
DCPS	-4.67
DDX23	-4.70532
NASP	-4.82257
MSH2	-4.8404
DNAJC8	-4.87677
SMC3	-4.93454
SMC2	-4.99135
NCOA7	-5.00013
MCM6	-5.03062
XRN2	-5.04255
SUN2	-5.11836
GIGYF2	-5.16459
RRM1	-5.32829
AKR1C3	-5.33361
NUMA1	-5.33576
MCM3	-5.3919
UBR5	-5.4644
DOCK11	-5.48411
COX6C	-5.5678
PTK7	-5.60131
NAPRT	-5.60521
HMGB2	-5.64812
TTC28	-5.73836
MCM7	-5.78697
HMGB1	-5.8639
LMNB1	-5.9218
PTGS1	-5.97211
SH3PXD2B	-6.04802
STMN1	-6.16411
SELENBP1	-6.17772
RANBP2	-6.242
CEMIP	-6.874
SMC4	-6.92727
PTGFRN	-7.12087
ANK3	-7.68487
